# Supplementary material for: The Expanding Family of Natural Anion Channelrhodopsins Reveals Large Variations in Kinetics, Conductance, and Spectral Sensitivity
Source: Sci Rep. 2017 Mar 3;7:43358. doi: 10.1038/srep43358 (PMC5335703; doi:10.1038/srep43358)
Supplement: Supplementary Dataset [file srep43358-s2.zip]

Archive with 1 entries (1 files):
- ACR profile HMM.hmm
