# Supplementary material for: The Expanding Family of Natural Anion Channelrhodopsins Reveals Large Variations in Kinetics, Conductance, and Spectral Sensitivity
Source: Sci Rep. 2017 Mar 3;7:43358. doi: 10.1038/srep43358 (PMC5335703; doi:10.1038/srep43358)
Supplement: Supplementary Dataset [file srep43358-s2.zip › ACR profile HMM.hmm]

HMMER3/f [3.1b2 | February 2015]
NAME  acr_helix_profile
LENG  696
MAXL  857
ALPH  DNA
RF    no
MM    no
CONS  yes
CS    no
MAP   yes
DATE  Thu Dec 31 15:04:03 2015
NSEQ  15
EFFN  5.145264
CKSUM 2932660737
STATS LOCAL MSV      -11.9108  0.69775
STATS LOCAL VITERBI  -13.3190  0.69775
STATS LOCAL FORWARD   -5.6857  0.69775
HMM          A        C        G        T   
            m->m     m->i     m->d     i->m     i->i     d->m     d->d
  COMPO   1.55371  1.38586  1.33102  1.29381
          1.38629  1.38629  1.38629  1.38629
          0.07836  4.25200  2.79476  1.46634  0.26236  0.00000        *
      1   1.77727  0.91798  1.81933  1.31140      1 c - - -
          1.38629  1.38629  1.38629  1.38629
          0.03033  4.20397  4.20397  1.46634  0.26236  1.83961  0.17302
      2   1.36835  1.61046  1.80724  0.96345      2 t - - -
          1.38629  1.38629  1.38629  1.38629
          0.03033  4.20397  4.20397  1.46634  0.26236  1.83961  0.17302
      3   1.77690  1.56276  0.69864  2.08729      3 g - - -
          1.38629  1.38629  1.38629  1.38629
          0.03033  4.20397  4.20397  1.46634  0.26236  1.83961  0.17302
      4   1.35113  1.58990  1.13485  1.53416      4 g - - -
          1.38629  1.38629  1.38629  1.38629
          0.03033  4.20397  4.20397  1.46634  0.26236  1.83961  0.17302
      5   1.51883  1.18778  1.52103  1.35617      5 c - - -
          1.38629  1.38629  1.38629  1.38629
          0.03033  4.20397  4.20397  1.46634  0.26236  1.83961  0.17302
      6   1.75208  1.34730  1.25167  1.27075      6 g - - -
          1.38629  1.38629  1.38629  1.38629
          0.03033  4.20397  4.20397  1.46634  0.26236  1.83961  0.17302
      7   0.88641  1.69183  1.38128  1.88106      7 a - - -
          1.38629  1.38629  1.38629  1.38629
          0.03033  4.20397  4.20397  1.46634  0.26236  1.83961  0.17302
      8   1.55980  0.90597  1.78163  1.52644      8 c - - -
          1.38629  1.38629  1.38629  1.38629
          0.03033  4.20397  4.20397  1.46634  0.26236  1.83961  0.17302
      9   2.04347  1.33920  0.95397  1.49988      9 g - - -
          1.38629  1.38629  1.38629  1.38629
          0.13794  4.20397  2.17236  1.46634  0.26236  1.83961  0.17302
     10   0.96234  1.78984  2.06778  1.12532     10 a - - -
          1.38629  1.38629  1.38629  1.38629
          0.03372  4.09975  4.09975  1.46634  0.26236  2.55881  0.08056
     11   1.62548  0.94743  1.77674  1.40137     11 c - - -
          1.38629  1.38629  1.38629  1.38629
          0.03372  4.09975  4.09975  1.46634  0.26236  2.55881  0.08056
     12   1.49979  1.08888  1.51598  1.51123     12 c - - -
          1.38629  1.38629  1.38629  1.38629
          0.03372  4.09975  4.09975  1.46634  0.26236  2.55881  0.08056
     13   1.21029  2.09828  1.06787  1.44612     13 g - - -
          1.38629  1.38629  1.38629  1.38629
          0.03372  4.09975  4.09975  1.46634  0.26236  2.55881  0.08056
     14   0.96371  1.39766  1.58373  1.79491     14 a - - -
          1.38629  1.38629  1.38629  1.38629
          0.03372  4.09975  4.09975  1.46634  0.26236  2.55881  0.08056
     15   1.72689  0.94558  1.70077  1.38164     15 c - - -
          1.38629  1.38629  1.38629  1.38629
          0.03372  4.09975  4.09975  1.46634  0.26236  0.52720  0.89222
     16   1.10990  1.45449  1.42147  1.63205     16 a - - -
          1.38629  1.38629  1.38629  1.38629
          0.03033  4.20397  4.20397  1.46634  0.26236  1.83961  0.17302
     17   1.09081  1.63881  1.55678  1.35081     17 a - - -
          1.38629  1.38629  1.38629  1.38629
          0.03033  4.20397  4.20397  1.46634  0.26236  1.83961  0.17302
     18   1.40795  0.77137  2.29704  1.64807     18 c - - -
          1.38629  1.38629  1.38629  1.38629
          0.03033  4.20397  4.20397  1.46634  0.26236  1.83961  0.17302
     19   1.01298  2.71910  0.72049  2.47202     19 g - - -
          1.38629  1.38629  1.38629  1.38629
          0.03033  4.20397  4.20397  1.46634  0.26236  1.83961  0.17302
     20   1.77525  1.25155  2.25344  0.82221     20 t - - -
          1.38629  1.38629  1.38629  1.38629
          0.03033  4.20397  4.20397  1.46634  0.26236  1.83961  0.17302
     21   1.55782  1.03324  1.26834  1.88218     21 c - - -
          1.38629  1.38629  1.38629  1.38629
          0.03033  4.20397  4.20397  1.46634  0.26236  1.83961  0.17302
     22   0.48869  1.59175  2.55148  2.25343     22 a - - -
          1.38629  1.38629  1.38629  1.38629
          0.03033  4.20397  4.20397  1.46634  0.26236  1.83961  0.17302
     23   0.53956  2.68867  1.33729  2.44800     23 a - - -
          1.38629  1.38629  1.38629  1.38629
          0.03033  4.20397  4.20397  1.46634  0.26236  1.83961  0.17302
     24   1.67730  1.39238  0.84983  1.98669     24 g - - -
          1.38629  1.38629  1.38629  1.38629
          0.03033  4.20397  4.20397  1.46634  0.26236  1.83961  0.17302
     25   0.98576  1.85091  1.42780  1.47004     25 a - - -
          1.38629  1.38629  1.38629  1.38629
          0.03033  4.20397  4.20397  1.46634  0.26236  1.83961  0.17302
     26   1.95941  1.79814  2.42612  0.50241     26 t - - -
          1.38629  1.38629  1.38629  1.38629
          0.03033  4.20397  4.20397  1.46634  0.26236  1.83961  0.17302
     27   1.73193  1.44921  0.88442  1.74099     27 g - - -
          1.38629  1.38629  1.38629  1.38629
          0.03033  4.20397  4.20397  1.46634  0.26236  1.83961  0.17302
     28   1.19884  1.86434  1.20671  1.40945     28 a - - -
          1.38629  1.38629  1.38629  1.38629
          0.03033  4.20397  4.20397  1.46634  0.26236  1.83961  0.17302
     29   2.75125  1.82123  2.89834  0.32960     29 t - - -
          1.38629  1.38629  1.38629  1.38629
          0.03033  4.20397  4.20397  1.46634  0.26236  1.83961  0.17302
     30   2.10955  0.86321  1.65960  1.32168     30 c - - -
          1.38629  1.38629  1.38629  1.38629
          0.03033  4.20397  4.20397  1.46634  0.26236  1.83961  0.17302
     31   2.03953  0.30342  3.00869  2.49781     31 c - - -
          1.38629  1.38629  1.38629  1.38629
          0.03033  4.20397  4.20397  1.46634  0.26236  1.83961  0.17302
     32   0.36403  2.57496  2.66016  1.83862     32 a - - -
          1.38629  1.38629  1.38629  1.38629
          0.03033  4.20397  4.20397  1.46634  0.26236  1.83961  0.17302
     33   1.99627  2.19153  0.40413  2.46681     33 g - - -
          1.38629  1.38629  1.38629  1.38629
          0.03033  4.20397  4.20397  1.46634  0.26236  1.83961  0.17302
     34   1.59140  0.74343  2.31020  1.50670     34 c - - -
          1.38629  1.38629  1.38629  1.38629
          0.03033  4.20397  4.20397  1.46634  0.26236  1.83961  0.17302
     35   2.75536  1.83224  2.90268  0.32645     35 t - - -
          1.38629  1.38629  1.38629  1.38629
          0.03033  4.20397  4.20397  1.46634  0.26236  1.83961  0.17302
     36   1.71160  1.74182  0.83174  1.56575     36 g - - -
          1.38629  1.38629  1.38629  1.38629
          0.03033  4.20397  4.20397  1.46634  0.26236  1.83961  0.17302
     37   1.68470  1.17235  1.45608  1.30301     37 c - - -
          1.38629  1.38629  1.38629  1.38629
          0.03033  4.20397  4.20397  1.46634  0.26236  1.83961  0.17302
     38   2.02300  1.58287  1.42740  0.86175     38 t - - -
          1.38629  1.38629  1.38629  1.38629
          0.03033  4.20397  4.20397  1.46634  0.26236  1.83961  0.17302
     39   1.43152  1.10231  1.62948  1.45705     39 c - - -
          1.38629  1.38629  1.38629  1.38629
          0.03033  4.20397  4.20397  1.46634  0.26236  1.83961  0.17302
     40   1.67539  2.39131  2.54424  0.44204     40 t - - -
          1.38629  1.38629  1.38629  1.38629
          0.03033  4.20397  4.20397  1.46634  0.26236  1.83961  0.17302
     41   2.22207  2.31071  1.06508  0.80358     41 t - - -
          1.38629  1.38629  1.38629  1.38629
          0.03033  4.20397  4.20397  1.46634  0.26236  1.83961  0.17302
     42   2.12722  1.24590  0.84788  1.80286     42 g - - -
          1.38629  1.38629  1.38629  1.38629
          0.03033  4.20397  4.20397  1.46634  0.26236  1.83961  0.17302
     43   2.38552  2.70662  0.41786  1.69969     43 g - - -
          1.38629  1.38629  1.38629  1.38629
          0.03033  4.20397  4.20397  1.46634  0.26236  1.83961  0.17302
     44   2.81930  0.31557  2.05714  2.48700     44 c - - -
          1.38629  1.38629  1.38629  1.38629
          0.03033  4.20397  4.20397  1.46634  0.26236  1.83961  0.17302
     45   1.39402  1.34353  1.25548  1.57958     45 g - - -
          1.38629  1.38629  1.38629  1.38629
          0.03033  4.20397  4.20397  1.46634  0.26236  1.83961  0.17302
     46   1.07208  2.18768  1.06217  1.61033     46 g - - -
          1.38629  1.38629  1.38629  1.38629
          0.03033  4.20397  4.20397  1.46634  0.26236  1.83961  0.17302
     47   2.24494  2.31088  1.23417  0.68555     47 t - - -
          1.38629  1.38629  1.38629  1.38629
          0.03033  4.20397  4.20397  1.46634  0.26236  1.83961  0.17302
     48   2.01504  1.18060  1.26239  1.28514     48 c - - -
          1.38629  1.38629  1.38629  1.38629
          0.03033  4.20397  4.20397  1.46634  0.26236  1.83961  0.17302
     49   1.31198  2.03892  0.73486  2.11220     49 g - - -
          1.38629  1.38629  1.38629  1.38629
          0.03033  4.20397  4.20397  1.46634  0.26236  1.83961  0.17302
     50   3.24430  2.89626  3.37814  0.13735     50 t - - -
          1.38629  1.38629  1.38629  1.38629
          0.03033  4.20397  4.20397  1.46634  0.26236  1.83961  0.17302
     51   1.66217  1.37120  1.48299  1.11014     51 t - - -
          1.38629  1.38629  1.38629  1.38629
          0.03033  4.20397  4.20397  1.46634  0.26236  1.83961  0.17302
     52   1.42817  2.32336  2.42579  0.55530     52 t - - -
          1.38629  1.38629  1.38629  1.38629
          0.03033  4.20397  4.20397  1.46634  0.26236  1.83961  0.17302
     53   2.53502  2.41576  0.25871  2.82359     53 g - - -
          1.38629  1.38629  1.38629  1.38629
          0.03033  4.20397  4.20397  1.46634  0.26236  1.83961  0.17302
     54   2.40566  0.52938  2.09123  1.62308     54 c - - -
          1.38629  1.38629  1.38629  1.38629
          0.03033  4.20397  4.20397  1.46634  0.26236  1.83961  0.17302
     55   1.58407  1.81701  0.98482  1.35153     55 g - - -
          1.38629  1.38629  1.38629  1.38629
          0.03033  4.20397  4.20397  1.46634  0.26236  1.83961  0.17302
     56   2.15448  1.24411  1.95053  0.79045     56 t - - -
          1.38629  1.38629  1.38629  1.38629
          0.03033  4.20397  4.20397  1.46634  0.26236  1.83961  0.17302
     57   1.59833  1.19260  1.18291  1.67158     57 g - - -
          1.38629  1.38629  1.38629  1.38629
          0.03033  4.20397  4.20397  1.46634  0.26236  1.83961  0.17302
     58   2.76902  1.86833  2.91708  0.31635     58 t - - -
          1.38629  1.38629  1.38629  1.38629
          0.03033  4.20397  4.20397  1.46634  0.26236  1.83961  0.17302
     59   2.50472  2.97273  0.28192  2.18212     59 g - - -
          1.38629  1.38629  1.38629  1.38629
          0.03033  4.20397  4.20397  1.46634  0.26236  1.83961  0.17302
     60   2.72425  0.52898  2.87270  1.24253     60 c - - -
          1.38629  1.38629  1.38629  1.38629
          0.03033  4.20397  4.20397  1.46634  0.26236  1.83961  0.17302
     61   3.41276  0.12406  3.58387  2.88319     61 c - - -
          1.38629  1.38629  1.38629  1.38629
          0.03033  4.20397  4.20397  1.46634  0.26236  1.83961  0.17302
     62   0.08018  3.78977  3.55985  3.64954     62 A - - -
          1.38629  1.38629  1.38629  1.38629
          0.03033  4.20397  4.20397  1.46634  0.26236  1.83961  0.17302
     63   1.24376  2.83591  0.54806  2.59070     63 g - - -
          1.38629  1.38629  1.38629  1.38629
          0.03033  4.20397  4.20397  1.46634  0.26236  1.83961  0.17302
     64   1.40601  1.95114  0.81004  1.78422     64 g - - -
          1.38629  1.38629  1.38629  1.38629
          0.03033  4.20397  4.20397  1.46634  0.26236  1.83961  0.17302
     65   2.12953  1.41764  1.86677  0.72526     65 t - - -
          1.38629  1.38629  1.38629  1.38629
          0.03033  4.20397  4.20397  1.46634  0.26236  1.83961  0.17302
     66   1.66488  1.20605  1.44940  1.28484     66 c - - -
          1.38629  1.38629  1.38629  1.38629
          0.03033  4.20397  4.20397  1.46634  0.26236  1.83961  0.17302
     67   1.53711  1.02044  1.46611  1.64125     67 c - - -
          1.38629  1.38629  1.38629  1.38629
          0.03033  4.20397  4.20397  1.46634  0.26236  1.83961  0.17302
     68   2.81204  1.97800  2.96231  0.28785     68 t - - -
          1.38629  1.38629  1.38629  1.38629
          0.03033  4.20397  4.20397  1.46634  0.26236  1.83961  0.17302
     69   2.05839  1.08471  1.34918  1.29138     69 c - - -
          1.38629  1.38629  1.38629  1.38629
          0.02892  4.25076  4.25076  1.46634  0.26236  1.83961  0.17302
     70   3.34286  2.97871  3.47878  0.12447     70 t - - -
          1.38629  1.38629  1.38629  1.38629
          0.02892  4.25076  4.25076  1.46634  0.26236  1.83961  0.17302
     71   3.34286  2.97871  3.47878  0.12447     71 t - - -
          1.38629  1.38629  1.38629  1.38629
          0.02892  4.25076  4.25076  1.46634  0.26236  1.83961  0.17302
     72   3.13897  0.24369  3.32124  1.98900     72 c - - -
          1.38629  1.38629  1.38629  1.38629
          0.02892  4.25076  4.25076  1.46634  0.26236  1.83961  0.17302
     73   0.07101  3.91077  3.66627  3.77457     73 A - - -
          1.38629  1.38629  1.38629  1.38629
          0.02892  4.25076  4.25076  1.46634  0.26236  1.83961  0.17302
     74   3.34286  2.97871  3.47878  0.12447     74 t - - -
          1.38629  1.38629  1.38629  1.38629
          0.02892  4.25076  4.25076  1.46634  0.26236  1.83961  0.17302
     75   3.17635  3.92295  0.08927  3.73465     75 G - - -
          1.38629  1.38629  1.38629  1.38629
          0.02892  4.25076  4.25076  1.46634  0.26236  1.83961  0.17302
     76   1.30730  1.93675  0.99965  1.52662     76 g - - -
          1.38629  1.38629  1.38629  1.38629
          0.02892  4.25076  4.25076  1.46634  0.26236  1.83961  0.17302
     77   2.65017  0.87467  2.79009  0.79641     77 t - - -
          1.38629  1.38629  1.38629  1.38629
          0.02892  4.25076  4.25076  1.46634  0.26236  1.83961  0.17302
     78   2.12618  1.28050  0.86487  1.70537     78 g - - -
          1.38629  1.38629  1.38629  1.38629
          0.02892  4.25076  4.25076  1.46634  0.26236  1.83961  0.17302
     79   1.14940  2.31962  2.38820  0.70711     79 t - - -
          1.38629  1.38629  1.38629  1.38629
          0.02892  4.25076  4.25076  1.46634  0.26236  1.83961  0.17302
     80   2.79072  0.35759  1.85814  2.48533     80 c - - -
          1.38629  1.38629  1.38629  1.38629
          0.02892  4.25076  4.25076  1.46634  0.26236  1.83961  0.17302
     81   1.73417  1.21211  1.25003  1.42966     81 c - - -
          1.38629  1.38629  1.38629  1.38629
          0.02892  4.25076  4.25076  1.46634  0.26236  1.83961  0.17302
     82   1.07390  0.74335  2.57696  2.23679     82 c - - -
          1.38629  1.38629  1.38629  1.38629
          0.02892  4.25076  4.25076  1.46634  0.26236  1.83961  0.17302
     83   2.05265  3.34490  0.23303  3.11874     83 g - - -
          1.38629  1.38629  1.38629  1.38629
          0.02892  4.25076  4.25076  1.46634  0.26236  1.83961  0.17302
     84   1.14676  1.51399  1.34219  1.60429     84 a - - -
          1.38629  1.38629  1.38629  1.38629
          0.02892  4.25076  4.25076  1.46634  0.26236  1.83961  0.17302
     85   1.90058  2.39483  0.64821  1.44245     85 g - - -
          1.38629  1.38629  1.38629  1.38629
          0.02892  4.25076  4.25076  1.46634  0.26236  1.83961  0.17302
     86   1.85966  0.70420  2.41640  1.34504     86 c - - -
          1.38629  1.38629  1.38629  1.38629
          0.02892  4.25076  4.25076  1.46634  0.26236  1.83961  0.17302
     87   1.78402  1.21772  1.51321  1.15223     87 t - - -
          1.38629  1.38629  1.38629  1.38629
          0.02892  4.25076  4.25076  1.46634  0.26236  1.83961  0.17302
     88   3.50194  0.11337  3.67615  2.96189     88 c - - -
          1.38629  1.38629  1.38629  1.38629
          0.02892  4.25076  4.25076  1.46634  0.26236  1.83961  0.17302
     89   3.50194  0.11337  3.67615  2.96189     89 c - - -
          1.38629  1.38629  1.38629  1.38629
          0.02892  4.25076  4.25076  1.46634  0.26236  1.83961  0.17302
     90   1.21572  1.16873  1.66441  1.59239     90 c - - -
          1.38629  1.38629  1.38629  1.38629
          0.02892  4.25076  4.25076  1.46634  0.26236  1.83961  0.17302
     91   0.40477  1.75782  2.68824  2.38111     91 a - - -
          1.38629  1.38629  1.38629  1.38629
          0.02892  4.25076  4.25076  1.46634  0.26236  1.83961  0.17302
     92   0.90157  2.74752  0.80306  2.50069     92 g - - -
          1.38629  1.38629  1.38629  1.38629
          0.02892  4.25076  4.25076  1.46634  0.26236  1.83961  0.17302
     93   1.35588  2.03043  0.80393  1.81134     93 g - - -
          1.38629  1.38629  1.38629  1.38629
          0.02892  4.25076  4.25076  1.46634  0.26236  1.83961  0.17302
     94   1.96463  2.32983  0.37862  2.55526     94 g - - -
          1.38629  1.38629  1.38629  1.38629
          0.02892  4.25076  4.25076  1.46634  0.26236  1.83961  0.17302
     95   1.65173  2.43638  2.58932  0.43737     95 t - - -
          1.38629  1.38629  1.38629  1.38629
          0.02892  4.25076  4.25076  1.46634  0.26236  1.83961  0.17302
     96   1.60426  1.37569  1.04954  1.62863     96 g - - -
          1.38629  1.38629  1.38629  1.38629
          0.02892  4.25076  4.25076  1.46634  0.26236  1.83961  0.17302
     97   1.15436  1.43247  1.21896  1.89389     97 a - - -
          1.38629  1.38629  1.38629  1.38629
          0.02892  4.25076  4.25076  1.46634  0.26236  1.83961  0.17302
     98   2.73161  0.39544  1.74427  2.44497     98 c - - -
          1.38629  1.38629  1.38629  1.38629
          0.02892  4.25076  4.25076  1.46634  0.26236  1.83961  0.17302
     99   1.18978  1.41473  1.52388  1.44879     99 a - - -
          1.38629  1.38629  1.38629  1.38629
          0.02892  4.25076  4.25076  1.46634  0.26236  1.83961  0.17302
    100   3.34286  2.97871  3.47878  0.12447    100 t - - -
          1.38629  1.38629  1.38629  1.38629
          0.02892  4.25076  4.25076  1.46634  0.26236  1.83961  0.17302
    101   3.17635  3.92295  0.08927  3.73465    101 G - - -
          1.38629  1.38629  1.38629  1.38629
          0.02892  4.25076  4.25076  1.46634  0.26236  1.83961  0.17302
    102   3.17635  3.92295  0.08927  3.73465    102 G - - -
          1.38629  1.38629  1.38629  1.38629
          0.02892  4.25076  4.25076  1.46634  0.26236  1.83961  0.17302
    103   3.17635  3.92295  0.08927  3.73465    103 G - - -
          1.38629  1.38629  1.38629  1.38629
          0.02892  4.25076  4.25076  1.46634  0.26236  1.83961  0.17302
    104   0.07101  3.91077  3.66627  3.77457    104 A - - -
          1.38629  1.38629  1.38629  1.38629
          0.02892  4.25076  4.25076  1.46634  0.26236  1.83961  0.17302
    105   1.36520  2.97723  0.46396  2.73420    105 g - - -
          1.38629  1.38629  1.38629  1.38629
          0.02892  4.25076  4.25076  1.46634  0.26236  1.83961  0.17302
    106   2.21077  3.42430  0.20186  3.20393    106 g - - -
          1.38629  1.38629  1.38629  1.38629
          0.02892  4.25076  4.25076  1.46634  0.26236  1.83961  0.17302
    107   3.04572  0.23820  2.36329  2.65517    107 c - - -
          1.38629  1.38629  1.38629  1.38629
          0.02892  4.25076  4.25076  1.46634  0.26236  1.83961  0.17302
    108   1.31340  1.09535  1.40887  1.88220    108 c - - -
          1.38629  1.38629  1.38629  1.38629
          0.02892  4.25076  4.25076  1.46634  0.26236  1.83961  0.17302
    109   1.21070  2.89086  0.55246  2.64579    109 g - - -
          1.38629  1.38629  1.38629  1.38629
          0.02892  4.25076  4.25076  1.46634  0.26236  1.83961  0.17302
    110   3.34286  2.97871  3.47878  0.12447    110 t - - -
          1.38629  1.38629  1.38629  1.38629
          0.02892  4.25076  4.25076  1.46634  0.26236  1.83961  0.17302
    111   1.69279  1.46013  1.11821  1.35898    111 g - - -
          1.38629  1.38629  1.38629  1.38629
          0.02892  4.25076  4.25076  1.46634  0.26236  1.83961  0.17302
    112   3.34286  2.97871  3.47878  0.12447    112 t - - -
          1.38629  1.38629  1.38629  1.38629
          0.02892  4.25076  4.25076  1.46634  0.26236  1.83961  0.17302
    113   0.43715  2.51485  2.59774  1.61540    113 a - - -
          1.38629  1.38629  1.38629  1.38629
          0.02892  4.25076  4.25076  1.46634  0.26236  1.83961  0.17302
    114   2.72677  0.62776  2.87248  1.06646    114 c - - -
          1.38629  1.38629  1.38629  1.38629
          0.02892  4.25076  4.25076  1.46634  0.26236  1.83961  0.17302
    115   2.94235  0.37028  3.10614  1.55143    115 c - - -
          1.38629  1.38629  1.38629  1.38629
          0.02892  4.25076  4.25076  1.46634  0.26236  1.83961  0.17302
    116   3.34286  2.97871  3.47878  0.12447    116 t - - -
          1.38629  1.38629  1.38629  1.38629
          0.02892  4.25076  4.25076  1.46634  0.26236  1.83961  0.17302
    117   1.57137  2.04082  0.73355  1.70312    117 g - - -
          1.38629  1.38629  1.38629  1.38629
          0.02892  4.25076  4.25076  1.46634  0.26236  1.83961  0.17302
    118   3.50194  0.11337  3.67615  2.96189    118 c - - -
          1.38629  1.38629  1.38629  1.38629
          0.02892  4.25076  4.25076  1.46634  0.26236  1.83961  0.17302
    119   3.50194  0.11337  3.67615  2.96189    119 c - - -
          1.38629  1.38629  1.38629  1.38629
          0.02892  4.25076  4.25076  1.46634  0.26236  1.83961  0.17302
    120   1.48461  1.39288  1.28561  1.39203    120 g - - -
          1.38629  1.38629  1.38629  1.38629
          0.02892  4.25076  4.25076  1.46634  0.26236  1.83961  0.17302
    121   1.59770  1.25945  1.49263  1.24116    121 t - - -
          1.38629  1.38629  1.38629  1.38629
          0.02892  4.25076  4.25076  1.46634  0.26236  1.83961  0.17302
    122   2.21261  1.41368  1.98773  0.67269    122 t - - -
          1.38629  1.38629  1.38629  1.38629
          0.02892  4.25076  4.25076  1.46634  0.26236  1.83961  0.17302
    123   1.76833  0.84144  1.35464  1.96429    123 c - - -
          1.38629  1.38629  1.38629  1.38629
          0.02892  4.25076  4.25076  1.46634  0.26236  1.83961  0.17302
    124   2.02721  2.78705  0.37745  2.11126    124 g - - -
          1.38629  1.38629  1.38629  1.38629
          0.02892  4.25076  4.25076  1.46634  0.26236  1.83961  0.17302
    125   2.14970  1.30596  1.86304  0.78227    125 t - - -
          1.38629  1.38629  1.38629  1.38629
          0.02892  4.25076  4.25076  1.46634  0.26236  1.83961  0.17302
    126   1.69953  1.21753  1.68395  1.09174    126 t - - -
          1.38629  1.38629  1.38629  1.38629
          0.02892  4.25076  4.25076  1.46634  0.26236  1.83961  0.17302
    127   3.17635  3.92295  0.08927  3.73465    127 G - - -
          1.38629  1.38629  1.38629  1.38629
          0.02892  4.25076  4.25076  1.46634  0.26236  1.83961  0.17302
    128   0.07101  3.91077  3.66627  3.77457    128 A - - -
          1.38629  1.38629  1.38629  1.38629
          0.02892  4.25076  4.25076  1.46634  0.26236  1.83961  0.17302
    129   1.61029  3.11457  0.35751  2.87605    129 g - - -
          1.38629  1.38629  1.38629  1.38629
          0.02892  4.25076  4.25076  1.46634  0.26236  1.83961  0.17302
    130   1.05870  2.11282  1.65672  1.07460    130 a - - -
          1.38629  1.38629  1.38629  1.38629
          0.02892  4.25076  4.25076  1.46634  0.26236  1.83961  0.17302
    131   2.10893  0.96683  1.24243  1.56225    131 c - - -
          1.38629  1.38629  1.38629  1.38629
          0.02892  4.25076  4.25076  1.46634  0.26236  1.83961  0.17302
    132   1.82270  1.23432  1.88616  0.92704    132 t - - -
          1.38629  1.38629  1.38629  1.38629
          0.02892  4.25076  4.25076  1.46634  0.26236  1.83961  0.17302
    133   0.96817  2.14915  1.30529  1.45867    133 a - - -
          1.38629  1.38629  1.38629  1.38629
          0.02892  4.25076  4.25076  1.46634  0.26236  1.83961  0.17302
    134   2.66714  2.57792  2.09132  0.31321    134 t - - -
          1.38629  1.38629  1.38629  1.38629
          0.02892  4.25076  4.25076  1.46634  0.26236  1.83961  0.17302
    135   2.23296  0.92157  2.02724  1.01281    135 c - - -
          1.38629  1.38629  1.38629  1.38629
          0.02892  4.25076  4.25076  1.46634  0.26236  1.83961  0.17302
    136   1.33933  0.95914  1.86782  1.60796    136 c - - -
          1.38629  1.38629  1.38629  1.38629
          0.02892  4.25076  4.25076  1.46634  0.26236  1.83961  0.17302
    137   2.71024  1.47429  2.85338  0.43558    137 t - - -
          1.38629  1.38629  1.38629  1.38629
          0.02892  4.25076  4.25076  1.46634  0.26236  1.83961  0.17302
    138   1.76040  1.31474  1.26401  1.28389    138 g - - -
          1.38629  1.38629  1.38629  1.38629
          0.02892  4.25076  4.25076  1.46634  0.26236  1.83961  0.17302
    139   3.34286  2.97871  3.47878  0.12447    139 t - - -
          1.38629  1.38629  1.38629  1.38629
          0.02892  4.25076  4.25076  1.46634  0.26236  1.83961  0.17302
    140   0.07101  3.91077  3.66627  3.77457    140 A - - -
          1.38629  1.38629  1.38629  1.38629
          0.02892  4.25076  4.25076  1.46634  0.26236  1.83961  0.17302
    141   2.72057  0.64013  2.86580  1.04982    141 c - - -
          1.38629  1.38629  1.38629  1.38629
          0.02892  4.25076  4.25076  1.46634  0.26236  1.83961  0.17302
    142   1.70500  2.35781  0.68952  1.50604    142 g - - -
          1.38629  1.38629  1.38629  1.38629
          0.02892  4.25076  4.25076  1.46634  0.26236  1.83961  0.17302
    143   2.09265  1.27354  0.93666  1.58539    143 g - - -
          1.38629  1.38629  1.38629  1.38629
          0.02892  4.25076  4.25076  1.46634  0.26236  1.83961  0.17302
    144   1.33956  0.96304  1.85240  1.61220    144 c - - -
          1.38629  1.38629  1.38629  1.38629
          0.02892  4.25076  4.25076  1.46634  0.26236  1.83961  0.17302
    145   1.15076  1.10773  1.87702  1.60819    145 c - - -
          1.38629  1.38629  1.38629  1.38629
          0.02892  4.25076  4.25076  1.46634  0.26236  1.83961  0.17302
    146   2.63984  2.56159  2.04162  0.32625    146 t - - -
          1.38629  1.38629  1.38629  1.38629
          0.02892  4.25076  4.25076  1.46634  0.26236  1.83961  0.17302
    147   2.11743  1.91053  0.73232  1.38284    147 g - - -
          1.38629  1.38629  1.38629  1.38629
          0.02892  4.25076  4.25076  1.46634  0.26236  1.83961  0.17302
    148   2.06408  3.35064  0.23059  3.12489    148 g - - -
          1.38629  1.38629  1.38629  1.38629
          0.02892  4.25076  4.25076  1.46634  0.26236  1.83961  0.17302
    149   3.50194  0.11337  3.67615  2.96189    149 c - - -
          1.38629  1.38629  1.38629  1.38629
          0.02892  4.25076  4.25076  1.46634  0.26236  1.83961  0.17302
    150   1.77248  0.88507  1.82876  1.35949    150 c - - -
          1.38629  1.38629  1.38629  1.38629
          0.02892  4.25076  4.25076  1.46634  0.26236  1.83961  0.17302
    151   1.57596  2.13907  1.19211  0.98927    151 t - - -
          1.38629  1.38629  1.38629  1.38629
          0.02892  4.25076  4.25076  1.46634  0.26236  1.83961  0.17302
    152   1.77356  1.08246  1.42294  1.38427    152 c - - -
          1.38629  1.38629  1.38629  1.38629
          0.02892  4.25076  4.25076  1.46634  0.26236  1.83961  0.17302
    153   1.60812  0.93372  1.89545  1.36102    153 c - - -
          1.38629  1.38629  1.38629  1.38629
          0.02892  4.25076  4.25076  1.46634  0.26236  1.83961  0.17302
    154   0.86885  2.13546  1.77194  1.22972    154 a - - -
          1.38629  1.38629  1.38629  1.38629
          0.02892  4.25076  4.25076  1.46634  0.26236  1.83961  0.17302
    155   3.17443  0.22577  3.35993  2.07509    155 c - - -
          1.38629  1.38629  1.38629  1.38629
          0.02892  4.25076  4.25076  1.46634  0.26236  1.83961  0.17302
    156   1.53387  1.08931  1.65680  1.35827    156 c - - -
          1.38629  1.38629  1.38629  1.38629
          0.02892  4.25076  4.25076  1.46634  0.26236  1.83961  0.17302
    157   3.17635  3.92295  0.08927  3.73465    157 G - - -
          1.38629  1.38629  1.38629  1.38629
          0.02892  4.25076  4.25076  1.46634  0.26236  1.83961  0.17302
    158   3.17635  3.92295  0.08927  3.73465    158 G - - -
          1.38629  1.38629  1.38629  1.38629
          0.02892  4.25076  4.25076  1.46634  0.26236  1.83961  0.17302
    159   1.33965  1.21643  1.23508  1.89070    159 c - - -
          1.38629  1.38629  1.38629  1.38629
          0.02892  4.25076  4.25076  1.46634  0.26236  1.83961  0.17302
    160   0.55423  2.28838  1.93346  1.71810    160 a - - -
          1.38629  1.38629  1.38629  1.38629
          0.02892  4.25076  4.25076  1.46634  0.26236  1.83961  0.17302
    161   0.07101  3.91077  3.66627  3.77457    161 A - - -
          1.38629  1.38629  1.38629  1.38629
          0.02892  4.25076  4.25076  1.46634  0.26236  1.83961  0.17302
    162   2.44437  0.52968  2.13330  1.57999    162 c - - -
          1.38629  1.38629  1.38629  1.38629
          0.02892  4.25076  4.25076  1.46634  0.26236  1.83961  0.17302
    163   3.17635  3.92295  0.08927  3.73465    163 G - - -
          1.38629  1.38629  1.38629  1.38629
          0.02892  4.25076  4.25076  1.46634  0.26236  1.83961  0.17302
    164   3.17635  3.92295  0.08927  3.73465    164 G - - -
          1.38629  1.38629  1.38629  1.38629
          0.02892  4.25076  4.25076  1.46634  0.26236  1.83961  0.17302
    165   1.16852  0.92016  2.27250  1.67310    165 c - - -
          1.38629  1.38629  1.38629  1.38629
          0.02892  4.25076  4.25076  1.46634  0.26236  1.83961  0.17302
    166   1.17863  2.10865  1.59071  1.00207    166 t - - -
          1.38629  1.38629  1.38629  1.38629
          0.02892  4.25076  4.25076  1.46634  0.26236  1.83961  0.17302
    167   1.02604  1.86890  1.53945  1.29908    167 a - - -
          1.38629  1.38629  1.38629  1.38629
          0.02892  4.25076  4.25076  1.46634  0.26236  1.83961  0.17302
    168   1.82326  0.79553  1.63014  1.65415    168 c - - -
          1.38629  1.38629  1.38629  1.38629
          0.02892  4.25076  4.25076  1.46634  0.26236  1.83961  0.17302
    169   1.14005  1.26622  1.59947  1.62812    169 a - - -
          1.38629  1.38629  1.38629  1.38629
          0.02892  4.25076  4.25076  1.46634  0.26236  1.83961  0.17302
    170   3.34286  2.97871  3.47878  0.12447    170 t - - -
          1.38629  1.38629  1.38629  1.38629
          0.02892  4.25076  4.25076  1.46634  0.26236  1.83961  0.17302
    171   2.13720  1.39470  0.78395  1.72873    171 g - - -
          1.38629  1.38629  1.38629  1.38629
          0.02892  4.25076  4.25076  1.46634  0.26236  0.38237  1.14646
    172   1.09647  0.70119  2.65676  2.30475    172 c - - -
          1.38629  1.38629  1.38629  1.38629
          0.02761  4.29664  4.29664  1.46634  0.26236  1.09861  0.40547
    173   1.58120  2.21866  0.52314  2.37667    173 g - - -
          1.38629  1.38629  1.38629  1.38629
          0.02761  4.29664  4.29664  1.46634  0.26236  1.09861  0.40547
    174   1.13317  1.40609  1.25207  1.91749    174 a - - -
          1.38629  1.38629  1.38629  1.38629
          0.02761  4.29664  4.29664  1.46634  0.26236  1.09861  0.40547
    175   0.94450  1.62736  1.86571  1.34748    175 a - - -
          1.38629  1.38629  1.38629  1.38629
          0.02761  4.29664  4.29664  1.46634  0.26236  1.09861  0.40547
    176   3.43868  3.05940  3.57639  0.11317    176 t - - -
          1.38629  1.38629  1.38629  1.38629
          0.02761  4.29664  4.29664  1.46634  0.26236  1.09861  0.40547
    177   1.79503  2.20948  0.54821  1.92321    177 g - - -
          1.38629  1.38629  1.38629  1.38629
          0.02761  4.29664  4.29664  1.46634  0.26236  1.09861  0.40547
    178   1.96892  2.54439  0.53636  1.62455    178 g - - -
          1.38629  1.38629  1.38629  1.38629
          0.02761  4.29664  4.29664  1.46634  0.26236  1.09861  0.40547
    179   1.75397  0.86336  1.49466  1.71012    179 c - - -
          1.38629  1.38629  1.38629  1.38629
          0.02761  4.29664  4.29664  1.46634  0.26236  1.09861  0.40547
    180   1.54170  1.29302  1.14615  1.64152    180 g - - -
          1.38629  1.38629  1.38629  1.38629
          0.02761  4.29664  4.29664  1.46634  0.26236  1.09861  0.40547
    181   1.43897  3.09061  0.41632  2.84927    181 g - - -
          1.38629  1.38629  1.38629  1.38629
          0.02761  4.29664  4.29664  1.46634  0.26236  1.09861  0.40547
    182   0.19027  3.34827  2.35167  3.14875    182 a - - -
          1.38629  1.38629  1.38629  1.38629
          0.02761  4.29664  4.29664  1.46634  0.26236  1.09861  0.40547
    183   2.74592  0.74741  2.89012  0.89980    183 c - - -
          1.38629  1.38629  1.38629  1.38629
          0.02761  4.29664  4.29664  1.46634  0.26236  1.09861  0.40547
    184   3.24372  4.01144  0.08227  3.82348    184 G - - -
          1.38629  1.38629  1.38629  1.38629
          0.02761  4.29664  4.29664  1.46634  0.26236  1.09861  0.40547
    185   3.24372  4.01144  0.08227  3.82348    185 G - - -
          1.38629  1.38629  1.38629  1.38629
          0.02761  4.29664  4.29664  1.46634  0.26236  1.09861  0.40547
    186   1.25528  1.36531  1.15669  1.92981    186 g - - -
          1.38629  1.38629  1.38629  1.38629
          0.02761  4.29664  4.29664  1.46634  0.26236  1.09861  0.40547
    187   0.94171  0.83619  2.60774  2.27323    187 c - - -
          1.38629  1.38629  1.38629  1.38629
          0.02761  4.29664  4.29664  1.46634  0.26236  1.09861  0.40547
    188   1.92397  3.34450  0.25582  3.11411    188 g - - -
          1.38629  1.38629  1.38629  1.38629
          0.02761  4.29664  4.29664  1.46634  0.26236  1.09861  0.40547
    189   1.54403  1.33950  1.07896  1.68981    189 g - - -
          1.38629  1.38629  1.38629  1.38629
          0.02761  4.29664  4.29664  1.46634  0.26236  1.09861  0.40547
    190   0.95491  2.14625  1.55468  1.24836    190 a - - -
          1.38629  1.38629  1.38629  1.38629
          0.02761  4.29664  4.29664  1.46634  0.26236  1.09861  0.40547
    191   2.08232  1.91617  2.58940  0.42599    191 t - - -
          1.38629  1.38629  1.38629  1.38629
          0.02761  4.29664  4.29664  1.46634  0.26236  1.09861  0.40547
    192   1.76419  1.37776  0.89206  1.79143    192 g - - -
          1.38629  1.38629  1.38629  1.38629
          0.02761  4.29664  4.29664  1.46634  0.26236  1.09861  0.40547
    193   1.58356  1.14624  1.45451  1.41299    193 c - - -
          1.38629  1.38629  1.38629  1.38629
          0.02761  4.29664  4.29664  1.46634  0.26236  1.09861  0.40547
    194   3.43868  3.05940  3.57639  0.11317    194 t - - -
          1.38629  1.38629  1.38629  1.38629
          0.02761  4.29664  4.29664  1.46634  0.26236  1.09861  0.40547
    195   2.09679  1.56245  1.50303  0.80952    195 t - - -
          1.38629  1.38629  1.38629  1.38629
          0.02761  4.29664  4.29664  1.46634  0.26236  1.09861  0.40547
    196   2.36057  0.21729  3.33016  2.73101    196 c - - -
          1.38629  1.38629  1.38629  1.38629
          0.02761  4.29664  4.29664  1.46634  0.26236  1.09861  0.40547
    197   3.58704  0.10404  3.76392  3.03777    197 C - - -
          1.38629  1.38629  1.38629  1.38629
          0.02761  4.29664  4.29664  1.46634  0.26236  1.09861  0.40547
    198   1.12902  1.47277  1.35551  1.66313    198 a - - -
          1.38629  1.38629  1.38629  1.38629
          0.02761  4.29664  4.29664  1.46634  0.26236  1.09861  0.40547
    199   1.30858  2.39639  2.49075  0.58716    199 t - - -
          1.38629  1.38629  1.38629  1.38629
          0.02761  4.29664  4.29664  1.46634  0.26236  1.09861  0.40547
    200   2.35598  2.52239  0.67457  1.15342    200 g - - -
          1.38629  1.38629  1.38629  1.38629
          0.02761  4.29664  4.29664  1.46634  0.26236  1.09861  0.40547
    201   2.25417  1.97264  0.51653  1.83655    201 g - - -
          1.38629  1.38629  1.38629  1.38629
          0.02761  4.29664  4.29664  1.46634  0.26236  1.09861  0.40547
    202   2.45853  2.76286  0.43182  1.59946    202 g - - -
          1.38629  1.38629  1.38629  1.38629
          0.02761  4.29664  4.29664  1.46634  0.26236  1.09861  0.40547
    203   2.88043  0.33545  1.88498  2.56345    203 c - - -
          1.38629  1.38629  1.38629  1.38629
          0.02761  4.29664  4.29664  1.46634  0.26236  1.09861  0.40547
    204   1.80976  1.25038  1.42736  1.17128    204 t - - -
          1.38629  1.38629  1.38629  1.38629
          0.02761  4.29664  4.29664  1.46634  0.26236  1.09861  0.40547
    205   1.52048  0.45027  2.86470  2.44260    205 c - - -
          1.38629  1.38629  1.38629  1.38629
          0.02761  4.29664  4.29664  1.46634  0.26236  1.09861  0.40547
    206   3.24372  4.01144  0.08227  3.82348    206 G - - -
          1.38629  1.38629  1.38629  1.38629
          0.02761  4.29664  4.29664  1.46634  0.26236  1.09861  0.40547
    207   1.57373  0.98261  1.65139  1.48450    207 c - - -
          1.38629  1.38629  1.38629  1.38629
          0.02761  4.29664  4.29664  1.46634  0.26236  1.09861  0.40547
    208   0.89281  1.91860  2.22418  1.09205    208 a - - -
          1.38629  1.38629  1.38629  1.38629
          0.02761  4.29664  4.29664  1.46634  0.26236  1.09861  0.40547
    209   2.05273  2.62077  2.87831  0.29754    209 t - - -
          1.38629  1.38629  1.38629  1.38629
          0.02761  4.29664  4.29664  1.46634  0.26236  1.09861  0.40547
    210   2.09493  1.61858  0.88316  1.32702    210 g - - -
          1.38629  1.38629  1.38629  1.38629
          0.02761  4.29664  4.29664  1.46634  0.26236  1.09861  0.40547
    211   2.35598  2.52239  0.67457  1.15342    211 g - - -
          1.38629  1.38629  1.38629  1.38629
          0.02761  4.29664  4.29664  1.46634  0.26236  1.09861  0.40547
    212   2.52722  0.70439  1.11321  2.33094    212 c - - -
          1.38629  1.38629  1.38629  1.38629
          0.02761  4.29664  4.29664  1.46634  0.26236  1.09861  0.40547
    213   1.57107  1.05255  1.34694  1.69775    213 c - - -
          1.38629  1.38629  1.38629  1.38629
          0.02761  4.29664  4.29664  1.46634  0.26236  1.09861  0.40547
    214   1.45382  2.17786  1.82524  0.70956    214 t - - -
          1.38629  1.38629  1.38629  1.38629
          0.02761  4.29664  4.29664  1.46634  0.26236  1.09861  0.40547
    215   2.70557  0.45753  1.54419  2.44375    215 c - - -
          1.38629  1.38629  1.38629  1.38629
          0.02761  4.29664  4.29664  1.46634  0.26236  1.09861  0.40547
    216   1.38170  1.40766  1.36672  1.38954    216 g - - -
          1.38629  1.38629  1.38629  1.38629
          0.02761  4.29664  4.29664  1.46634  0.26236  1.09861  0.40547
    217   3.43868  3.05940  3.57639  0.11317    217 t - - -
          1.38629  1.38629  1.38629  1.38629
          0.02761  4.29664  4.29664  1.46634  0.26236  1.09861  0.40547
    218   3.24372  4.01144  0.08227  3.82348    218 G - - -
          1.38629  1.38629  1.38629  1.38629
          0.02761  4.29664  4.29664  1.46634  0.26236  1.09861  0.40547
    219   3.24372  4.01144  0.08227  3.82348    219 G - - -
          1.38629  1.38629  1.38629  1.38629
          0.02761  4.29664  4.29664  1.46634  0.26236  1.09861  0.40547
    220   1.49665  0.76359  2.35124  1.53768    220 c - - -
          1.38629  1.38629  1.38629  1.38629
          0.02761  4.29664  4.29664  1.46634  0.26236  1.09861  0.40547
    221   2.99820  2.08768  3.15727  0.24385    221 t - - -
          1.38629  1.38629  1.38629  1.38629
          0.02761  4.29664  4.29664  1.46634  0.26236  1.09861  0.40547
    222   1.75199  1.03186  1.22318  1.73765    222 c - - -
          1.38629  1.38629  1.38629  1.38629
          0.02761  4.29664  4.29664  1.46634  0.26236  1.09861  0.40547
    223   1.19784  2.20940  1.05525  1.42594    223 g - - -
          1.38629  1.38629  1.38629  1.38629
          0.02761  4.29664  4.29664  1.46634  0.26236  1.09861  0.40547
    224   2.10761  1.64657  1.50537  0.76824    224 t - - -
          1.38629  1.38629  1.38629  1.38629
          0.02761  4.29664  4.29664  1.46634  0.26236  1.09861  0.40547
    225   2.28720  0.72973  1.34684  1.85567    225 c - - -
          1.38629  1.38629  1.38629  1.38629
          0.02761  4.29664  4.29664  1.46634  0.26236  1.09861  0.40547
    226   0.37678  2.62801  2.72868  1.73497    226 a - - -
          1.38629  1.38629  1.38629  1.38629
          0.02761  4.29664  4.29664  1.46634  0.26236  1.09861  0.40547
    227   2.90193  0.32372  1.92617  2.57803    227 c - - -
          1.38629  1.38629  1.38629  1.38629
          0.02761  4.29664  4.29664  1.46634  0.26236  1.09861  0.40547
    228   1.48661  1.06177  1.39594  1.71248    228 c - - -
          1.38629  1.38629  1.38629  1.38629
          0.02761  4.29664  4.29664  1.46634  0.26236  1.09861  0.40547
    229   3.43868  3.05940  3.57639  0.11317    229 t - - -
          1.38629  1.38629  1.38629  1.38629
          0.02761  4.29664  4.29664  1.46634  0.26236  1.09861  0.40547
    230   3.24372  4.01144  0.08227  3.82348    230 G - - -
          1.38629  1.38629  1.38629  1.38629
          0.02761  4.29664  4.29664  1.46634  0.26236  1.09861  0.40547
    231   3.03106  0.34945  3.19949  1.58049    231 c - - -
          1.38629  1.38629  1.38629  1.38629
          0.02761  4.29664  4.29664  1.46634  0.26236  1.09861  0.40547
    232   3.58704  0.10404  3.76392  3.03777    232 C - - -
          1.38629  1.38629  1.38629  1.38629
          0.02761  4.29664  4.29664  1.46634  0.26236  1.09861  0.40547
    233   3.58704  0.10404  3.76392  3.03777    233 C - - -
          1.38629  1.38629  1.38629  1.38629
          0.02761  4.29664  4.29664  1.46634  0.26236  1.09861  0.40547
    234   2.09366  1.77853  0.92623  1.16528    234 g - - -
          1.38629  1.38629  1.38629  1.38629
          0.02761  4.29664  4.29664  1.46634  0.26236  1.09861  0.40547
    235   0.91163  2.25327  1.15554  1.72490    235 a - - -
          1.38629  1.38629  1.38629  1.38629
          0.02761  4.29664  4.29664  1.46634  0.26236  1.09861  0.40547
    236   2.93385  1.92415  3.08929  0.28067    236 t - - -
          1.38629  1.38629  1.38629  1.38629
          0.02761  4.29664  4.29664  1.46634  0.26236  1.09861  0.40547
    237   2.14918  1.37653  1.76568  0.77675    237 t - - -
          1.38629  1.38629  1.38629  1.38629
          0.02761  4.29664  4.29664  1.46634  0.26236  1.09861  0.40547
    238   0.06323  4.02764  3.76730  3.89514    238 A - - -
          1.38629  1.38629  1.38629  1.38629
          0.02761  4.29664  4.29664  1.46634  0.26236  1.09861  0.40547
    239   3.43868  3.05940  3.57639  0.11317    239 t - - -
          1.38629  1.38629  1.38629  1.38629
          0.02761  4.29664  4.29664  1.46634  0.26236  1.09861  0.40547
    240   2.54054  1.84914  0.36396  2.67532    240 g - - -
          1.38629  1.38629  1.38629  1.38629
          0.02761  4.29664  4.29664  1.46634  0.26236  1.09861  0.40547
    241   2.06936  0.42713  2.76976  1.84089    241 c - - -
          1.38629  1.38629  1.38629  1.38629
          0.02761  4.29664  4.29664  1.46634  0.26236  1.09861  0.40547
    242   2.27652  2.69431  3.01083  0.24780    242 t - - -
          1.38629  1.38629  1.38629  1.38629
          0.02761  4.29664  4.29664  1.46634  0.26236  1.09861  0.40547
    243   2.16431  1.10604  0.97991  1.72059    243 g - - -
          1.38629  1.38629  1.38629  1.38629
          0.02761  4.29664  4.29664  1.46634  0.26236  1.09861  0.40547
    244   1.28711  1.91644  1.27088  1.21666    244 t - - -
          1.38629  1.38629  1.38629  1.38629
          0.02761  4.29664  4.29664  1.46634  0.26236  1.09861  0.40547
    245   1.58548  2.18258  1.09613  1.05486    245 t - - -
          1.38629  1.38629  1.38629  1.38629
          0.02761  4.29664  4.29664  1.46634  0.26236  1.09861  0.40547
    246   2.16070  0.87737  1.35571  1.55535    246 c - - -
          1.38629  1.38629  1.38629  1.38629
          0.02761  4.29664  4.29664  1.46634  0.26236  1.09861  0.40547
    247   3.58704  0.10404  3.76392  3.03777    247 C - - -
          1.38629  1.38629  1.38629  1.38629
          0.02761  4.29664  4.29664  1.46634  0.26236  1.09861  0.40547
    248   0.24838  2.87594  2.99344  2.17634    248 a - - -
          1.38629  1.38629  1.38629  1.38629
          0.02761  4.29664  4.29664  1.46634  0.26236  1.09861  0.40547
    249   1.23389  2.97674  0.52285  2.73250    249 g - - -
          1.38629  1.38629  1.38629  1.38629
          0.02761  4.29664  4.29664  1.46634  0.26236  1.09861  0.40547
    250   0.95819  2.84085  0.72700  2.59455    250 g - - -
          1.38629  1.38629  1.38629  1.38629
          0.02761  4.29664  4.29664  1.46634  0.26236  1.09861  0.40547
    251   2.93825  1.93561  3.09395  0.27789    251 t - - -
          1.38629  1.38629  1.38629  1.38629
          0.02761  4.29664  4.29664  1.46634  0.26236  1.09861  0.40547
    252   1.72257  1.17532  1.44905  1.28056    252 c - - -
          1.38629  1.38629  1.38629  1.38629
          0.02761  4.29664  4.29664  1.46634  0.26236  1.09861  0.40547
    253   1.18951  2.16946  1.18443  1.28928    253 g - - -
          1.38629  1.38629  1.38629  1.38629
          0.02761  4.29664  4.29664  1.46634  0.26236  1.09861  0.40547
    254   1.38202  1.56831  1.53832  1.12150    254 t - - -
          1.38629  1.38629  1.38629  1.38629
          0.02761  4.29664  4.29664  1.46634  0.26236  1.09861  0.40547
    255   1.62290  1.16424  1.70457  1.17550    255 c - - -
          1.38629  1.38629  1.38629  1.38629
          0.02761  4.29664  4.29664  1.46634  0.26236  1.09861  0.40547
    256   1.41322  3.07630  0.42807  2.83455    256 g - - -
          1.38629  1.38629  1.38629  1.38629
          0.02761  4.29664  4.29664  1.46634  0.26236  1.09861  0.40547
    257   1.64848  1.25013  1.06492  1.73481    257 g - - -
          1.38629  1.38629  1.38629  1.38629
          0.02761  4.29664  4.29664  1.46634  0.26236  1.09861  0.40547
    258   1.42014  1.13853  1.53560  1.50191    258 c - - -
          1.38629  1.38629  1.38629  1.38629
          0.02761  4.29664  4.29664  1.46634  0.26236  1.09861  0.40547
    259   0.22544  3.24234  2.16618  3.03345    259 a - - -
          1.38629  1.38629  1.38629  1.38629
          0.02761  4.29664  4.29664  1.46634  0.26236  1.09861  0.40547
    260   3.43868  3.05940  3.57639  0.11317    260 t - - -
          1.38629  1.38629  1.38629  1.38629
          0.02761  4.29664  4.29664  1.46634  0.26236  1.09861  0.40547
    261   1.72607  1.20387  1.18475  1.53171    261 g - - -
          1.38629  1.38629  1.38629  1.38629
          0.02761  4.29664  4.29664  1.46634  0.26236  1.09861  0.40547
    262   1.48350  1.09690  1.22255  1.93257    262 c - - -
          1.38629  1.38629  1.38629  1.38629
          0.02761  4.29664  4.29664  1.46634  0.26236  1.09861  0.40547
    263   1.02188  1.05378  1.89226  1.96089    263 a - - -
          1.38629  1.38629  1.38629  1.38629
          0.02761  4.29664  4.29664  1.46634  0.26236  1.09861  0.40547
    264   2.14301  0.89852  1.41738  1.45596    264 c - - -
          1.38629  1.38629  1.38629  1.38629
          0.02761  4.29664  4.29664  1.46634  0.26236  1.09861  0.40547
    265   1.54034  1.21917  1.17574  1.70581    265 g - - -
          1.38629  1.38629  1.38629  1.38629
          0.02761  4.29664  4.29664  1.46634  0.26236  1.09861  0.40547
    266   0.94390  1.64431  2.18896  1.18511    266 a - - -
          1.38629  1.38629  1.38629  1.38629
          0.02761  4.29664  4.29664  1.46634  0.26236  1.09861  0.40547
    267   1.74133  1.31879  0.84702  2.05131    267 g - - -
          1.38629  1.38629  1.38629  1.38629
          0.07480  4.29664  2.83941  1.46634  0.26236  1.09861  0.40547
    268   1.30418  1.45150  1.22520  1.60600    268 g - - -
          1.38629  1.38629  1.38629  1.38629
          0.02892  4.25076  4.25076  1.46634  0.26236  1.83961  0.17302
    269   2.63169  2.55670  2.02670  0.33029    269 t - - -
          1.38629  1.38629  1.38629  1.38629
          0.02892  4.25076  4.25076  1.46634  0.26236  1.83961  0.17302
    270   2.47760  0.68302  1.17625  2.27756    270 c - - -
          1.38629  1.38629  1.38629  1.38629
          0.02892  4.25076  4.25076  1.46634  0.26236  1.83961  0.17302
    271   0.20898  3.23407  2.29332  3.03120    271 a - - -
          1.38629  1.38629  1.38629  1.38629
          0.02892  4.25076  4.25076  1.46634  0.26236  1.83961  0.17302
    272   0.26937  2.79156  2.89502  2.12428    272 a - - -
          1.38629  1.38629  1.38629  1.38629
          0.02892  4.25076  4.25076  1.46634  0.26236  1.83961  0.17302
    273   1.61875  1.87655  0.62132  2.19372    273 g - - -
          1.38629  1.38629  1.38629  1.38629
          0.02892  4.25076  4.25076  1.46634  0.26236  1.83961  0.17302
    274   1.81042  2.25769  2.00890  0.51469    274 t - - -
          1.38629  1.38629  1.38629  1.38629
          0.02892  4.25076  4.25076  1.46634  0.26236  1.83961  0.17302
    275   1.23421  2.11088  1.40122  1.07438    275 t - - -
          1.38629  1.38629  1.38629  1.38629
          0.02892  4.25076  4.25076  1.46634  0.26236  1.83961  0.17302
    276   1.71353  1.18340  1.10662  1.69902    276 g - - -
          1.38629  1.38629  1.38629  1.38629
          0.02892  4.25076  4.25076  1.46634  0.26236  1.83961  0.17302
    277   1.26604  1.34637  2.15341  1.07358    277 t - - -
          1.38629  1.38629  1.38629  1.38629
          0.02892  4.25076  4.25076  1.46634  0.26236  1.83961  0.17302
    278   0.91359  1.79930  1.51906  1.53905    278 a - - -
          1.38629  1.38629  1.38629  1.38629
          0.02892  4.25076  4.25076  1.46634  0.26236  1.83961  0.17302
    279   1.61477  1.18239  1.38481  1.40998    279 c - - -
          1.38629  1.38629  1.38629  1.38629
          0.02892  4.25076  4.25076  1.46634  0.26236  1.83961  0.17302
    280   1.17776  1.86464  1.01945  1.73564    280 g - - -
          1.38629  1.38629  1.38629  1.38629
          0.02892  4.25076  4.25076  1.46634  0.26236  1.83961  0.17302
    281   1.68804  1.99543  0.55050  2.27787    281 g - - -
          1.38629  1.38629  1.38629  1.38629
          0.02892  4.25076  4.25076  1.46634  0.26236  1.83961  0.17302
    282   1.34035  1.01742  1.48981  1.88847    282 c - - -
          1.38629  1.38629  1.38629  1.38629
          0.02892  4.25076  4.25076  1.46634  0.26236  1.83961  0.17302
    283   0.74165  2.19646  1.49922  1.66510    283 a - - -
          1.38629  1.38629  1.38629  1.38629
          0.02892  4.25076  4.25076  1.46634  0.26236  1.83961  0.17302
    284   3.34286  2.97871  3.47878  0.12447    284 t - - -
          1.38629  1.38629  1.38629  1.38629
          0.02892  4.25076  4.25076  1.46634  0.26236  1.83961  0.17302
    285   1.81661  0.94773  1.71575  1.30943    285 c - - -
          1.38629  1.38629  1.38629  1.38629
          0.02892  4.25076  4.25076  1.46634  0.26236  1.83961  0.17302
    286   1.55602  1.08956  2.21577  1.06830    286 t - - -
          1.38629  1.38629  1.38629  1.38629
          0.02892  4.25076  4.25076  1.46634  0.26236  1.83961  0.17302
    287   1.36107  0.54743  2.70344  2.32068    287 c - - -
          1.38629  1.38629  1.38629  1.38629
          0.02892  4.25076  4.25076  1.46634  0.26236  1.83961  0.17302
    288   2.07246  1.52766  0.87349  1.42882    288 g - - -
          1.38629  1.38629  1.38629  1.38629
          0.02892  4.25076  4.25076  1.46634  0.26236  1.83961  0.17302
    289   1.50327  1.04240  2.21153  1.15373    289 c - - -
          1.38629  1.38629  1.38629  1.38629
          0.02892  4.25076  4.25076  1.46634  0.26236  1.83961  0.17302
    290   2.11869  1.91979  1.44662  0.69754    290 t - - -
          1.38629  1.38629  1.38629  1.38629
          0.02892  4.25076  4.25076  1.46634  0.26236  1.83961  0.17302
    291   2.14140  0.98101  1.12166  1.70464    291 c - - -
          1.38629  1.38629  1.38629  1.38629
          0.02892  4.25076  4.25076  1.46634  0.26236  1.83961  0.17302
    292   0.43876  1.66759  2.65163  2.34413    292 a - - -
          1.38629  1.38629  1.38629  1.38629
          0.02892  4.25076  4.25076  1.46634  0.26236  1.83961  0.17302
    293   0.38267  2.88476  1.65183  2.65368    293 a - - -
          1.38629  1.38629  1.38629  1.38629
          0.02892  4.25076  4.25076  1.46634  0.26236  1.83961  0.17302
    294   1.80861  0.91339  1.43576  1.62444    294 c - - -
          1.38629  1.38629  1.38629  1.38629
          0.02892  4.25076  4.25076  1.46634  0.26236  1.83961  0.17302
    295   0.75721  1.35746  2.27576  1.76613    295 a - - -
          1.38629  1.38629  1.38629  1.38629
          0.02892  4.25076  4.25076  1.46634  0.26236  1.83961  0.17302
    296   1.07221  1.24355  1.78590  1.60076    296 a - - -
          1.38629  1.38629  1.38629  1.38629
          0.02892  4.25076  4.25076  1.46634  0.26236  1.83961  0.17302
    297   1.75917  0.83340  1.81102  1.47074    297 c - - -
          1.38629  1.38629  1.38629  1.38629
          0.02892  4.25076  4.25076  1.46634  0.26236  0.38237  1.14646
    298   0.79305  1.83569  1.64557  1.63408    298 a - - -
          1.38629  1.38629  1.38629  1.38629
          0.02761  4.29664  4.29664  1.46634  0.26236  1.09861  0.40547
    299   2.06724  1.88526  2.57210  0.43804    299 t - - -
          1.38629  1.38629  1.38629  1.38629
          0.02761  4.29664  4.29664  1.46634  0.26236  1.09861  0.40547
    300   2.13140  1.49395  0.80280  1.56650    300 g - - -
          1.38629  1.38629  1.38629  1.38629
          0.02761  4.29664  4.29664  1.46634  0.26236  1.09861  0.40547
    301   1.11394  1.72725  1.03015  1.98770    301 g - - -
          1.38629  1.38629  1.38629  1.38629
          0.02761  4.29664  4.29664  1.46634  0.26236  1.09861  0.40547
    302   1.64815  1.95840  2.38185  0.55490    302 t - - -
          1.38629  1.38629  1.38629  1.38629
          0.02761  4.29664  4.29664  1.46634  0.26236  1.09861  0.40547
    303   1.72099  1.90856  0.55991  2.28715    303 g - - -
          1.38629  1.38629  1.38629  1.38629
          0.02761  4.29664  4.29664  1.46634  0.26236  1.09861  0.40547
    304   1.02187  1.59004  1.42545  1.63086    304 a - - -
          1.38629  1.38629  1.38629  1.38629
          0.02761  4.29664  4.29664  1.46634  0.26236  1.09861  0.40547
    305   1.95259  2.30315  1.92182  0.49133    305 t - - -
          1.38629  1.38629  1.38629  1.38629
          0.02761  4.29664  4.29664  1.46634  0.26236  1.09861  0.40547
    306   1.56401  1.45202  1.23445  1.32573    306 g - - -
          1.38629  1.38629  1.38629  1.38629
          0.02761  4.29664  4.29664  1.46634  0.26236  1.09861  0.40547
    307   2.32225  2.14314  0.42227  2.04713    307 g - - -
          1.38629  1.38629  1.38629  1.38629
          0.02761  4.29664  4.29664  1.46634  0.26236  1.09861  0.40547
    308   1.92795  0.49058  2.02844  2.20056    308 c - - -
          1.38629  1.38629  1.38629  1.38629
          0.02761  4.29664  4.29664  1.46634  0.26236  1.09861  0.40547
    309   1.61228  1.24476  1.37880  1.34448    309 c - - -
          1.38629  1.38629  1.38629  1.38629
          0.02761  4.29664  4.29664  1.46634  0.26236  1.09861  0.40547
    310   2.36204  2.26693  0.37362  2.17241    310 g - - -
          1.38629  1.38629  1.38629  1.38629
          0.02761  4.29664  4.29664  1.46634  0.26236  1.09861  0.40547
    311   2.67241  0.39024  2.24224  1.91189    311 c - - -
          1.38629  1.38629  1.38629  1.38629
          0.02761  4.29664  4.29664  1.46634  0.26236  1.09861  0.40547
    312   1.20769  1.58199  1.38988  1.40063    312 a - - -
          1.38629  1.38629  1.38629  1.38629
          0.02761  4.29664  4.29664  1.46634  0.26236  1.09861  0.40547
    313   1.70532  2.22610  1.86053  0.58925    313 t - - -
          1.38629  1.38629  1.38629  1.38629
          0.02761  4.29664  4.29664  1.46634  0.26236  1.09861  0.40547
    314   1.95653  0.45076  2.15215  2.25115    314 c - - -
          1.38629  1.38629  1.38629  1.38629
          0.02761  4.29664  4.29664  1.46634  0.26236  1.09861  0.40547
    315   1.61000  1.41734  1.07628  1.52835    315 g - - -
          1.38629  1.38629  1.38629  1.38629
          0.02761  4.29664  4.29664  1.46634  0.26236  1.09861  0.40547
    316   1.22992  1.07356  1.84257  1.57270    316 c - - -
          1.38629  1.38629  1.38629  1.38629
          0.02761  4.29664  4.29664  1.46634  0.26236  1.09861  0.40547
    317   2.85251  2.70939  2.31609  0.25223    317 t - - -
          1.38629  1.38629  1.38629  1.38629
          0.02761  4.29664  4.29664  1.46634  0.26236  1.09861  0.40547
    318   1.83141  0.99653  1.38355  1.51428    318 c - - -
          1.38629  1.38629  1.38629  1.38629
          0.02761  4.29664  4.29664  1.46634  0.26236  1.09861  0.40547
    319   0.71890  2.20249  1.66639  1.54526    319 a - - -
          1.38629  1.38629  1.38629  1.38629
          0.02761  4.29664  4.29664  1.46634  0.26236  1.09861  0.40547
    320   2.99820  2.08768  3.15727  0.24385    320 t - - -
          1.38629  1.38629  1.38629  1.38629
          0.02761  4.29664  4.29664  1.46634  0.26236  1.09861  0.40547
    321   1.79601  0.94404  1.85452  1.24320    321 c - - -
          1.38629  1.38629  1.38629  1.38629
          0.02761  4.29664  4.29664  1.46634  0.26236  1.09861  0.40547
    322   1.44712  0.64512  2.48023  1.85515    322 c - - -
          1.38629  1.38629  1.38629  1.38629
          0.02761  4.29664  4.29664  1.46634  0.26236  1.09861  0.40547
    323   1.97347  2.14095  0.51121  1.93995    323 g - - -
          1.38629  1.38629  1.38629  1.38629
          0.02761  4.29664  4.29664  1.46634  0.26236  1.09861  0.40547
    324   1.37523  1.11611  1.29925  1.91779    324 c - - -
          1.38629  1.38629  1.38629  1.38629
          0.02761  4.29664  4.29664  1.46634  0.26236  1.09861  0.40547
    325   0.78418  2.00363  1.28952  2.01548    325 a - - -
          1.38629  1.38629  1.38629  1.38629
          0.02761  4.29664  4.29664  1.46634  0.26236  1.09861  0.40547
    326   1.85937  0.93901  2.36849  1.02278    326 c - - -
          1.38629  1.38629  1.38629  1.38629
          0.02761  4.29664  4.29664  1.46634  0.26236  1.09861  0.40547
    327   1.81421  1.17405  1.31244  1.35187    327 c - - -
          1.38629  1.38629  1.38629  1.38629
          0.02761  4.29664  4.29664  1.46634  0.26236  1.09861  0.40547
    328   2.09854  3.43009  0.21762  3.20520    328 g - - -
          1.38629  1.38629  1.38629  1.38629
          0.02761  4.29664  4.29664  1.46634  0.26236  1.09861  0.40547
    329   3.43868  3.05940  3.57639  0.11317    329 t - - -
          1.38629  1.38629  1.38629  1.38629
          0.02761  4.29664  4.29664  1.46634  0.26236  1.09861  0.40547
    330   2.14124  1.13354  1.00000  1.64653    330 g - - -
          1.38629  1.38629  1.38629  1.38629
          0.02761  4.29664  4.29664  1.46634  0.26236  1.09861  0.40547
    331   0.92324  2.35427  2.41214  0.87184    331 t - - -
          1.38629  1.38629  1.38629  1.38629
          0.02761  4.29664  4.29664  1.46634  0.26236  1.09861  0.40547
    332   1.39293  2.17166  1.82712  0.74068    332 t - - -
          1.38629  1.38629  1.38629  1.38629
          0.02761  4.29664  4.29664  1.46634  0.26236  1.09861  0.40547
    333   2.06466  1.41280  1.10406  1.21014    333 g - - -
          1.38629  1.38629  1.38629  1.38629
          0.02761  4.29664  4.29664  1.46634  0.26236  1.09861  0.40547
    334   3.24372  4.01144  0.08227  3.82348    334 G - - -
          1.38629  1.38629  1.38629  1.38629
          0.02761  4.29664  4.29664  1.46634  0.26236  1.09861  0.40547
    335   3.24372  4.01144  0.08227  3.82348    335 G - - -
          1.38629  1.38629  1.38629  1.38629
          0.02761  4.29664  4.29664  1.46634  0.26236  1.09861  0.40547
    336   1.47278  1.31060  1.13962  1.70863    336 g - - -
          1.38629  1.38629  1.38629  1.38629
          0.02761  4.29664  4.29664  1.46634  0.26236  1.09861  0.40547
    337   0.97005  1.93578  1.06745  2.01937    337 a - - -
          1.38629  1.38629  1.38629  1.38629
          0.02761  4.29664  4.29664  1.46634  0.26236  1.09861  0.40547
    338   3.43868  3.05940  3.57639  0.11317    338 t - - -
          1.38629  1.38629  1.38629  1.38629
          0.02761  4.29664  4.29664  1.46634  0.26236  1.09861  0.40547
    339   1.91579  0.65043  2.49617  1.39210    339 c - - -
          1.38629  1.38629  1.38629  1.38629
          0.02761  4.29664  4.29664  1.46634  0.26236  1.09861  0.40547
    340   1.11565  1.83634  1.32737  1.39543    340 a - - -
          1.38629  1.38629  1.38629  1.38629
          0.02761  4.29664  4.29664  1.46634  0.26236  1.09861  0.40547
    341   2.19373  0.88560  1.21480  1.71891    341 c - - -
          1.38629  1.38629  1.38629  1.38629
          0.02761  4.29664  4.29664  1.46634  0.26236  1.09861  0.40547
    342   1.64800  1.15092  1.56947  1.26208    342 c - - -
          1.38629  1.38629  1.38629  1.38629
          0.02761  4.29664  4.29664  1.46634  0.26236  1.09861  0.40547
    343   3.24372  4.01144  0.08227  3.82348    343 G - - -
          1.38629  1.38629  1.38629  1.38629
          0.02761  4.29664  4.29664  1.46634  0.26236  1.09861  0.40547
    344   3.03787  0.25999  2.19218  2.66893    344 c - - -
          1.38629  1.38629  1.38629  1.38629
          0.02761  4.29664  4.29664  1.46634  0.26236  1.09861  0.40547
    345   1.48068  1.18258  1.38095  1.53856    345 c - - -
          1.38629  1.38629  1.38629  1.38629
          0.02761  4.29664  4.29664  1.46634  0.26236  1.09861  0.40547
    346   1.37333  2.14464  1.61553  0.84201    346 t - - -
          1.38629  1.38629  1.38629  1.38629
          0.02761  4.29664  4.29664  1.46634  0.26236  1.09861  0.40547
    347   3.14011  0.22110  2.40524  2.73578    347 c - - -
          1.38629  1.38629  1.38629  1.38629
          0.02761  4.29664  4.29664  1.46634  0.26236  1.09861  0.40547
    348   1.82112  1.15682  1.30390  1.37753    348 c - - -
          1.38629  1.38629  1.38629  1.38629
          0.02761  4.29664  4.29664  1.46634  0.26236  1.09861  0.40547
    349   1.26952  2.28758  0.88674  1.58219    349 g - - -
          1.38629  1.38629  1.38629  1.38629
          0.02761  4.29664  4.29664  1.46634  0.26236  1.09861  0.40547
    350   2.82262  1.60934  2.97097  0.37211    350 t - - -
          1.38629  1.38629  1.38629  1.38629
          0.02761  4.29664  4.29664  1.46634  0.26236  1.09861  0.40547
    351   1.58193  1.11984  1.11906  1.95543    351 g - - -
          1.38629  1.38629  1.38629  1.38629
          0.02761  4.29664  4.29664  1.46634  0.26236  1.09861  0.40547
    352   0.86337  2.28685  1.15562  1.82132    352 a - - -
          1.38629  1.38629  1.38629  1.38629
          0.02761  4.29664  4.29664  1.46634  0.26236  1.09861  0.40547
    353   2.78632  0.64148  2.93364  1.02545    353 c - - -
          1.38629  1.38629  1.38629  1.38629
          0.02761  4.29664  4.29664  1.46634  0.26236  1.09861  0.40547
    354   1.60516  1.31759  1.16864  1.51154    354 g - - -
          1.38629  1.38629  1.38629  1.38629
          0.02761  4.29664  4.29664  1.46634  0.26236  1.09861  0.40547
    355   1.21359  1.33397  1.35306  1.70929    355 a - - -
          1.38629  1.38629  1.38629  1.38629
          0.02761  4.29664  4.29664  1.46634  0.26236  1.09861  0.40547
    356   1.45401  0.92119  2.26711  1.32911    356 c - - -
          1.38629  1.38629  1.38629  1.38629
          0.02761  4.29664  4.29664  1.46634  0.26236  1.09861  0.40547
    357   1.53468  0.83691  1.55936  1.95788    357 c - - -
          1.38629  1.38629  1.38629  1.38629
          0.02888  4.25200  4.25200  1.46634  0.26236  1.09861  0.40547
    358   1.01904  2.79596  0.69341  2.54938    358 g - - -
          1.38629  1.38629  1.38629  1.38629
          0.02888  4.25200  4.25200  1.46634  0.26236  1.09861  0.40547
    359   0.49091  1.54160  2.60810  2.30037    359 a - - -
          1.38629  1.38629  1.38629  1.38629
          0.02888  4.25200  4.25200  1.46634  0.26236  1.09861  0.40547
    360   2.15010  0.82262  1.49386  1.51529    360 c - - -
          1.30545  1.03491  1.67747  1.67747
          0.09720  2.54603  4.25200  1.14951  0.38095  1.09861  0.40547
    361   1.43099  1.62034  0.84388  2.01696    364 g - - -
          1.38629  1.38629  1.38629  1.38629
          0.02888  4.25200  4.25200  1.46634  0.26236  1.09861  0.40547
    362   0.73472  1.49109  2.24724  1.66313    365 a - - -
          1.38629  1.38629  1.38629  1.38629
          0.02888  4.25200  4.25200  1.46634  0.26236  1.09861  0.40547
    363   1.55808  1.33272  1.25156  1.42860    366 g - - -
          1.38629  1.38629  1.38629  1.38629
          0.02888  4.25200  4.25200  1.46634  0.26236  1.09861  0.40547
    364   1.12248  1.37817  1.58778  1.52274    367 a - - -
          1.38629  1.38629  1.38629  1.38629
          0.02888  4.25200  4.25200  1.46634  0.26236  1.09861  0.40547
    365   1.35177  1.23261  1.80326  1.25552    368 c - - -
          1.38629  1.38629  1.38629  1.38629
          0.02888  4.25200  4.25200  1.46634  0.26236  1.09861  0.40547
    366   1.55412  1.26291  1.52401  1.24494    369 t - - -
          1.38629  1.38629  1.38629  1.38629
          0.02888  4.25200  4.25200  1.46634  0.26236  1.09861  0.40547
    367   1.06626  1.40827  1.75916  1.43149    370 a - - -
          1.38629  1.38629  1.38629  1.38629
          0.02888  4.25200  4.25200  1.46634  0.26236  1.09861  0.40547
    368   2.01849  1.84270  2.50229  0.46704    371 t - - -
          1.38629  1.38629  1.38629  1.38629
          0.02888  4.25200  4.25200  1.46634  0.26236  1.09861  0.40547
    369   1.80473  1.43472  0.74896  2.08392    372 g - - -
          1.38629  1.38629  1.38629  1.38629
          0.02888  4.25200  4.25200  1.46634  0.26236  1.09861  0.40547
    370   0.78107  1.38570  1.90212  1.94711    373 a - - -
          1.38629  1.38629  1.38629  1.38629
          0.02888  4.25200  4.25200  1.46634  0.26236  1.09861  0.40547
    371   0.69918  2.23624  1.48831  1.76965    374 a - - -
          1.38629  1.38629  1.38629  1.38629
          0.02888  4.25200  4.25200  1.46634  0.26236  1.09861  0.40547
    372   1.47932  3.04369  0.40963  2.80257    375 g - - -
          1.38629  1.38629  1.38629  1.38629
          0.02888  4.25200  4.25200  1.46634  0.26236  1.09861  0.40547
    373   3.34546  2.98090  3.48143  0.12415    376 t - - -
          1.38629  1.38629  1.38629  1.38629
          0.02888  4.25200  4.25200  1.46634  0.26236  1.09861  0.40547
    374   3.17817  3.92536  0.08907  3.73708    377 G - - -
          1.38629  1.38629  1.38629  1.38629
          0.02888  4.25200  4.25200  1.46634  0.26236  1.09861  0.40547
    375   3.17817  3.92536  0.08907  3.73708    378 G - - -
          1.38629  1.38629  1.38629  1.38629
          0.02888  4.25200  4.25200  1.46634  0.26236  1.09861  0.40547
    376   1.44726  1.54340  0.97958  1.73917    379 g - - -
          1.38629  1.38629  1.38629  1.38629
          0.02888  4.25200  4.25200  1.46634  0.26236  1.09861  0.40547
    377   2.23530  1.64141  1.96431  0.58146    380 t - - -
          1.38629  1.38629  1.38629  1.38629
          0.02888  4.25200  4.25200  1.46634  0.26236  1.09861  0.40547
    378   1.74132  1.73746  0.90286  1.41332    381 g - - -
          1.38629  1.38629  1.38629  1.38629
          0.02888  4.25200  4.25200  1.46634  0.26236  1.09861  0.40547
    379   2.65663  1.20994  2.79648  0.56111    382 t - - -
          1.38629  1.38629  1.38629  1.38629
          0.02888  4.25200  4.25200  1.46634  0.26236  1.09861  0.40547
    380   1.18241  2.32539  2.39770  0.68361    383 t - - -
          1.38629  1.38629  1.38629  1.38629
          0.02888  4.25200  4.25200  1.46634  0.26236  1.09861  0.40547
    381   1.83880  0.82680  1.72392  1.49085    384 c - - -
          1.38629  1.38629  1.38629  1.38629
          0.02888  4.25200  4.25200  1.46634  0.26236  1.09861  0.40547
    382   3.34546  2.98090  3.48143  0.12415    385 t - - -
          1.38629  1.38629  1.38629  1.38629
          0.02888  4.25200  4.25200  1.46634  0.26236  1.09861  0.40547
    383   1.53445  2.18083  1.91411  0.64626    386 t - - -
          1.38629  1.38629  1.38629  1.38629
          0.02888  4.25200  4.25200  1.46634  0.26236  1.09861  0.40547
    384   2.66323  0.81178  2.80407  0.85414    387 c - - -
          1.38629  1.38629  1.38629  1.38629
          0.02888  4.25200  4.25200  1.46634  0.26236  1.09861  0.40547
    385   1.84432  2.17510  1.28484  0.79501    388 t - - -
          1.38629  1.38629  1.38629  1.38629
          0.02888  4.25200  4.25200  1.46634  0.26236  1.09861  0.40547
    386   2.10218  1.81160  1.48728  0.71656    389 t - - -
          1.38629  1.38629  1.38629  1.38629
          0.02888  4.25200  4.25200  1.46634  0.26236  1.09861  0.40547
    387   1.73854  1.07705  1.20822  1.68797    390 c - - -
          1.38629  1.38629  1.38629  1.38629
          0.02888  4.25200  4.25200  1.46634  0.26236  1.09861  0.40547
    388   1.40928  0.90965  2.24043  1.39997    391 c - - -
          1.38629  1.38629  1.38629  1.38629
          0.02888  4.25200  4.25200  1.46634  0.26236  1.09861  0.40547
    389   2.75771  2.63205  2.25192  0.27518    392 t - - -
          1.38629  1.38629  1.38629  1.38629
          0.02888  4.25200  4.25200  1.46634  0.26236  1.09861  0.40547
    390   1.79596  1.11275  1.28999  1.46921    393 c - - -
          1.38629  1.38629  1.38629  1.38629
          0.02888  4.25200  4.25200  1.46634  0.26236  1.09861  0.40547
    391   1.95021  2.53909  0.52068  1.68902    394 g - - -
          1.38629  1.38629  1.38629  1.38629
          0.02888  4.25200  4.25200  1.46634  0.26236  1.09861  0.40547
    392   2.47860  1.77898  0.39836  2.57825    395 g - - -
          1.38629  1.38629  1.38629  1.38629
          0.02888  4.25200  4.25200  1.46634  0.26236  1.09861  0.40547
    393   1.23596  1.17849  1.69216  1.52518    396 c - - -
          1.38629  1.38629  1.38629  1.38629
          0.02888  4.25200  4.25200  1.46634  0.26236  1.09861  0.40547
    394   1.42134  1.88845  1.47613  0.97079    397 t - - -
          1.38629  1.38629  1.38629  1.38629
          0.02888  4.25200  4.25200  1.46634  0.26236  1.09861  0.40547
    395   2.03993  1.65748  1.13494  1.02750    398 t - - -
          1.38629  1.38629  1.38629  1.38629
          0.02888  4.25200  4.25200  1.46634  0.26236  1.09861  0.40547
    396   2.18986  0.76165  1.69346  1.43847    399 c - - -
          1.38629  1.38629  1.38629  1.38629
          0.02888  4.25200  4.25200  1.46634  0.26236  1.09861  0.40547
    397   1.11560  2.11378  1.68020  1.00741    400 t - - -
          1.38629  1.38629  1.38629  1.38629
          0.02888  4.25200  4.25200  1.46634  0.26236  1.09861  0.40547
    398   2.24759  1.43925  2.05155  0.63733    401 t - - -
          1.38629  1.38629  1.38629  1.38629
          0.02888  4.25200  4.25200  1.46634  0.26236  1.09861  0.40547
    399   2.36291  0.58576  1.99772  1.54399    402 c - - -
          1.38629  1.38629  1.38629  1.38629
          0.02888  4.25200  4.25200  1.46634  0.26236  1.09861  0.40547
    400   1.80850  2.48718  2.67703  0.37952    403 t - - -
          1.38629  1.38629  1.38629  1.38629
          0.02888  4.25200  4.25200  1.46634  0.26236  1.09861  0.40547
    401   2.08463  1.95593  0.99182  1.01249    404 g - - -
          1.38629  1.38629  1.38629  1.38629
          0.02888  4.25200  4.25200  1.46634  0.26236  1.09861  0.40547
    402   2.25330  0.67195  1.67304  1.62677    405 c - - -
          1.38629  1.38629  1.38629  1.38629
          0.02888  4.25200  4.25200  1.46634  0.26236  1.09861  0.40547
    403   2.64384  1.07678  2.78302  0.64175    406 t - - -
          1.38629  1.38629  1.38629  1.38629
          0.02888  4.25200  4.25200  1.46634  0.26236  1.09861  0.40547
    404   2.00590  2.55179  2.79185  0.31991    407 t - - -
          1.38629  1.38629  1.38629  1.38629
          0.02888  4.25200  4.25200  1.46634  0.26236  1.09861  0.40547
    405   1.96161  0.66640  1.52359  2.05662    408 c - - -
          1.38629  1.38629  1.38629  1.38629
          0.02888  4.25200  4.25200  1.46634  0.26236  1.09861  0.40547
    406   1.15019  1.63468  1.06543  1.93913    409 g - - -
          1.38629  1.38629  1.38629  1.38629
          0.02888  4.25200  4.25200  1.46634  0.26236  1.09861  0.40547
    407   2.64278  0.98707  2.78200  0.70470    410 t - - -
          1.38629  1.38629  1.38629  1.38629
          0.02888  4.25200  4.25200  1.46634  0.26236  1.09861  0.40547
    408   1.71092  1.06247  1.29456  1.61104    411 c - - -
          1.38629  1.38629  1.38629  1.38629
          0.02888  4.25200  4.25200  1.46634  0.26236  1.09861  0.40547
    409   1.54634  2.16536  1.83586  0.66789    412 t - - -
          1.38629  1.38629  1.38629  1.38629
          0.02888  4.25200  4.25200  1.46634  0.26236  1.09861  0.40547
    410   3.34546  2.98090  3.48143  0.12415    413 t - - -
          1.38629  1.38629  1.38629  1.38629
          0.02888  4.25200  4.25200  1.46634  0.26236  1.09861  0.40547
    411   2.39921  0.54419  1.98051  1.65599    414 c - - -
          1.38629  1.38629  1.38629  1.38629
          0.02888  4.25200  4.25200  1.46634  0.26236  1.09861  0.40547
    412   2.05390  3.34722  0.23259  3.12111    415 g - - -
          1.38629  1.38629  1.38629  1.38629
          0.02888  4.25200  4.25200  1.46634  0.26236  1.09861  0.40547
    413   0.33429  2.65888  2.75820  1.89232    416 a - - -
          1.38629  1.38629  1.38629  1.38629
          0.02888  4.25200  4.25200  1.46634  0.26236  1.09861  0.40547
    414   1.56460  2.40643  0.65952  1.69503    417 g - - -
          1.38629  1.38629  1.38629  1.38629
          0.02888  4.25200  4.25200  1.46634  0.26236  1.09861  0.40547
    415   1.41898  1.56221  1.75783  0.97831    418 t - - -
          1.38629  1.38629  1.38629  1.38629
          0.02888  4.25200  4.25200  1.46634  0.26236  1.09861  0.40547
    416   1.30427  2.34677  2.43490  0.60634    419 t - - -
          1.38629  1.38629  1.38629  1.38629
          0.02888  4.25200  4.25200  1.46634  0.26236  1.09861  0.40547
    417   2.05717  1.13458  1.21652  1.36897    420 c - - -
          1.38629  1.38629  1.38629  1.38629
          0.02888  4.25200  4.25200  1.46634  0.26236  1.09861  0.40547
    418   1.42423  1.50524  1.35024  1.27955    421 t - - -
          1.38629  1.38629  1.38629  1.38629
          0.02888  4.25200  4.25200  1.46634  0.26236  1.09861  0.40547
    419   2.11677  1.43645  1.74442  0.76129    422 t - - -
          1.38629  1.38629  1.38629  1.38629
          0.02888  4.25200  4.25200  1.46634  0.26236  1.09861  0.40547
    420   1.80039  1.01420  1.41233  1.47623    423 c - - -
          1.38629  1.38629  1.38629  1.38629
          0.02888  4.25200  4.25200  1.46634  0.26236  1.09861  0.40547
    421   1.39561  2.20901  0.94489  1.37126    424 g - - -
          1.38629  1.38629  1.38629  1.38629
          0.02888  4.25200  4.25200  1.46634  0.26236  1.09861  0.40547
    422   2.08270  1.62839  1.54337  0.76464    425 t - - -
          1.38629  1.38629  1.38629  1.38629
          0.02888  4.25200  4.25200  1.46634  0.26236  1.09861  0.40547
    423   1.55940  1.57808  1.16863  1.29985    426 g - - -
          1.38629  1.38629  1.38629  1.38629
          0.02888  4.25200  4.25200  1.46634  0.26236  1.09861  0.40547
    424   1.97446  2.83988  0.36071  2.24859    427 g - - -
          1.38629  1.38629  1.38629  1.38629
          0.02888  4.25200  4.25200  1.46634  0.26236  1.09861  0.40547
    425   2.20133  1.30006  1.98213  0.73594    428 t - - -
          1.38629  1.38629  1.38629  1.38629
          0.02888  4.25200  4.25200  1.46634  0.26236  1.09861  0.40547
    426   2.10357  1.09279  1.07177  1.60795    429 g - - -
          1.38629  1.38629  1.38629  1.38629
          0.02888  4.25200  4.25200  1.46634  0.26236  1.09861  0.40547
    427   1.89065  1.73049  2.40466  0.54209    430 t - - -
          1.38629  1.38629  1.38629  1.38629
          0.02888  4.25200  4.25200  1.46634  0.26236  1.09861  0.40547
    428   0.94808  1.66549  1.75690  1.38296    431 a - - -
          1.38629  1.38629  1.38629  1.38629
          0.02888  4.25200  4.25200  1.46634  0.26236  1.09861  0.40547
    429   2.06892  1.04587  1.45139  1.24463    432 c - - -
          1.38629  1.38629  1.38629  1.38629
          0.02888  4.25200  4.25200  1.46634  0.26236  1.09861  0.40547
    430   1.03310  1.44190  1.58347  1.59773    433 a - - -
          1.38629  1.38629  1.38629  1.38629
          0.02888  4.25200  4.25200  1.46634  0.26236  1.09861  0.40547
    431   1.19983  1.41610  1.69219  1.30202    434 a - - -
          1.38629  1.38629  1.38629  1.38629
          0.02888  4.25200  4.25200  1.46634  0.26236  1.09861  0.40547
    432   1.79729  1.01273  1.26925  1.66082    435 c - - -
          1.38629  1.38629  1.38629  1.38629
          0.02888  4.25200  4.25200  1.46634  0.26236  1.09861  0.40547
    433   0.07078  3.91395  3.66904  3.77785    436 A - - -
          1.38629  1.38629  1.38629  1.38629
          0.02888  4.25200  4.25200  1.46634  0.26236  1.09861  0.40547
    434   2.91303  2.04773  3.06806  0.26117    437 t - - -
          1.38629  1.38629  1.38629  1.38629
          0.02888  4.25200  4.25200  1.46634  0.26236  1.09861  0.40547
    435   1.46395  0.85584  2.26664  1.42673    438 c - - -
          1.38629  1.38629  1.38629  1.38629
          0.02888  4.25200  4.25200  1.46634  0.26236  1.09861  0.40547
    436   1.59535  2.42089  2.56170  0.46022    439 t - - -
          1.38629  1.38629  1.38629  1.38629
          0.02888  4.25200  4.25200  1.46634  0.26236  1.09861  0.40547
    437   1.82765  2.49337  2.68795  0.37316    440 t - - -
          1.38629  1.38629  1.38629  1.38629
          0.02888  4.25200  4.25200  1.46634  0.26236  1.09861  0.40547
    438   2.50906  0.46089  2.01179  1.86962    441 c - - -
          1.38629  1.38629  1.38629  1.38629
          0.02888  4.25200  4.25200  1.46634  0.26236  1.09861  0.40547
    439   1.32802  1.64650  1.23794  1.37717    442 g - - -
          1.38629  1.38629  1.38629  1.38629
          0.02888  4.25200  4.25200  1.46634  0.26236  1.09861  0.40547
    440   1.31573  0.78275  1.97872  1.99270    443 c - - -
          1.38629  1.38629  1.38629  1.38629
          0.02888  4.25200  4.25200  1.46634  0.26236  1.09861  0.40547
    441   1.55654  1.06702  1.39506  1.62310    444 c - - -
          1.38629  1.38629  1.38629  1.38629
          0.02888  4.25200  4.25200  1.46634  0.26236  1.09861  0.40547
    442   1.48543  1.67016  0.92589  1.66495    445 g - - -
          1.38629  1.38629  1.38629  1.38629
          0.02888  4.25200  4.25200  1.46634  0.26236  1.09861  0.40547
    443   1.71982  1.14651  1.88024  1.04809    446 t - - -
          1.38629  1.38629  1.38629  1.38629
          0.02888  4.25200  4.25200  1.46634  0.26236  1.09861  0.40547
    444   1.54635  1.36661  1.59388  1.11210    447 t - - -
          1.38629  1.38629  1.38629  1.38629
          0.02888  4.25200  4.25200  1.46634  0.26236  1.09861  0.40547
    445   1.65552  3.14105  0.34117  2.90354    448 g - - -
          1.38629  1.38629  1.38629  1.38629
          0.02888  4.25200  4.25200  1.46634  0.26236  1.09861  0.40547
    446   2.40576  1.06702  0.76702  2.28890    449 g - - -
          1.38629  1.38629  1.38629  1.38629
          0.02888  4.25200  4.25200  1.46634  0.26236  1.09861  0.40547
    447   1.42993  1.23234  1.53411  1.37272    450 c - - -
          1.38629  1.38629  1.38629  1.38629
          0.02888  4.25200  4.25200  1.46634  0.26236  1.09861  0.40547
    448   1.08784  1.70141  1.54171  1.32194    451 a - - -
          1.38629  1.38629  1.38629  1.38629
          0.02888  4.25200  4.25200  1.46634  0.26236  1.09861  0.40547
    449   2.84475  1.87405  2.99608  0.30331    452 t - - -
          1.38629  1.38629  1.38629  1.38629
          0.02888  4.25200  4.25200  1.46634  0.26236  1.09861  0.40547
    450   1.70013  1.40210  1.06890  1.47896    453 g - - -
          1.38629  1.38629  1.38629  1.38629
          0.02888  4.25200  4.25200  1.46634  0.26236  1.09861  0.40547
    451   1.18237  1.97362  0.96087  1.76063    454 g - - -
          1.38629  1.38629  1.38629  1.38629
          0.02888  4.25200  4.25200  1.46634  0.26236  1.09861  0.40547
    452   0.93339  1.15978  1.90447  1.93569    455 a - - -
          1.38629  1.38629  1.38629  1.38629
          0.02888  4.25200  4.25200  1.46634  0.26236  1.09861  0.40547
    453   1.47098  1.35082  1.23531  1.51174    456 g - - -
          1.38629  1.38629  1.38629  1.38629
          0.02888  4.25200  4.25200  1.46634  0.26236  1.09861  0.40547
    454   0.85341  2.73483  0.85315  2.48812    457 g - - -
          1.38629  1.38629  1.38629  1.38629
          0.02888  4.25200  4.25200  1.46634  0.26236  1.09861  0.40547
    455   0.21531  3.21682  2.25915  3.01221    458 a - - -
          1.38629  1.38629  1.38629  1.38629
          0.02888  4.25200  4.25200  1.46634  0.26236  1.09861  0.40547
    456   1.50896  1.44596  1.01539  1.70882    459 g - - -
          1.38629  1.38629  1.38629  1.38629
          0.02888  4.25200  4.25200  1.46634  0.26236  1.09861  0.40547
    457   3.34546  2.98090  3.48143  0.12415    460 t - - -
          1.38629  1.38629  1.38629  1.38629
          0.02888  4.25200  4.25200  1.46634  0.26236  1.09861  0.40547
    458   2.63420  2.55876  2.02838  0.32951    461 t - - -
          1.38629  1.38629  1.38629  1.38629
          0.02888  4.25200  4.25200  1.46634  0.26236  1.09861  0.40547
    459   2.44980  0.50191  1.98982  1.76264    462 c - - -
          1.38629  1.38629  1.38629  1.38629
          0.02888  4.25200  4.25200  1.46634  0.26236  1.09861  0.40547
    460   1.27623  1.56978  0.99158  1.95310    463 g - - -
          1.38629  1.38629  1.38629  1.38629
          0.02888  4.25200  4.25200  1.46634  0.26236  1.09861  0.40547
    461   0.96040  1.38918  1.53394  1.88193    464 a - - -
          1.38629  1.38629  1.38629  1.38629
          0.02888  4.25200  4.25200  1.46634  0.26236  1.09861  0.40547
    462   1.39254  1.69294  1.02248  1.57080    465 g - - -
          1.88705  0.60615  1.88705  1.88705
          0.16469  1.98336  4.25200  1.12698  0.39158  1.09861  0.40547
    463   1.66790  2.46221  0.59850  1.73457    469 g - - -
          1.38629  1.38629  1.38629  1.38629
          0.02888  4.25200  4.25200  1.46634  0.26236  1.09861  0.40547
    464   1.28195  0.59355  2.66618  2.29633    470 c - - -
          1.38629  1.38629  1.38629  1.38629
          0.02888  4.25200  4.25200  1.46634  0.26236  1.09861  0.40547
    465   1.58794  1.13515  1.65397  1.26234    471 c - - -
          1.38629  1.38629  1.38629  1.38629
          0.02888  4.25200  4.25200  1.46634  0.26236  1.09861  0.40547
    466   1.29372  2.23497  0.92275  1.50809    472 g - - -
          1.38629  1.38629  1.38629  1.38629
          0.02888  4.25200  4.25200  1.46634  0.26236  1.09861  0.40547
    467   1.71039  1.45800  1.85568  0.84361    473 t - - -
          1.38629  1.38629  1.38629  1.38629
          0.02888  4.25200  4.25200  1.46634  0.26236  1.09861  0.40547
    468   2.06636  1.06318  1.29804  1.36676    474 c - - -
          0.92860  1.69680  1.24068  2.02163
          0.15353  2.05505  4.25200  1.48891  0.25569  1.09861  0.40547
    469   1.32270  1.91177  0.77089  2.09424    481 g - - -
          1.38629  1.38629  1.38629  1.38629
          0.02888  4.25200  4.25200  1.46634  0.26236  1.09861  0.40547
    470   0.70349  2.71350  1.03818  2.46818    482 a - - -
          1.38629  1.38629  1.38629  1.38629
          0.02888  4.25200  4.25200  1.46634  0.26236  1.09861  0.40547
    471   1.49740  1.06855  1.46318  1.60304    483 c - - -
          1.38629  1.38629  1.38629  1.38629
          0.02888  4.25200  4.25200  1.46634  0.26236  1.09861  0.40547
    472   0.95580  2.12221  1.50940  1.29212    484 a - - -
          1.38629  1.38629  1.38629  1.38629
          0.02888  4.25200  4.25200  1.46634  0.26236  1.09861  0.40547
    473   1.75883  0.73620  1.85787  1.64601    485 c - - -
          1.38629  1.38629  1.38629  1.38629
          0.02888  4.25200  4.25200  1.46634  0.26236  1.09861  0.40547
    474   1.73040  1.26645  1.54181  1.11791    486 t - - -
          1.38629  1.38629  1.38629  1.38629
          0.02888  4.25200  4.25200  1.46634  0.26236  1.09861  0.40547
    475   1.38971  1.27913  1.30722  1.59948    487 c - - -
          1.38629  1.38629  1.38629  1.38629
          0.02888  4.25200  4.25200  1.46634  0.26236  1.09861  0.40547
    476   1.17689  0.89134  1.95521  1.96523    488 c - - -
          1.38629  1.38629  1.38629  1.38629
          0.02888  4.25200  4.25200  1.46634  0.26236  1.09861  0.40547
    477   1.43301  1.17017  1.47031  1.50850    489 c - - -
          1.38629  1.38629  1.38629  1.38629
          0.02888  4.25200  4.25200  1.46634  0.26236  1.09861  0.40547
    478   1.24703  1.20372  1.76380  1.42224    490 c - - -
          1.38629  1.38629  1.38629  1.38629
          0.02888  4.25200  4.25200  1.46634  0.26236  1.09861  0.40547
    479   1.49437  1.81849  1.85325  0.78392    491 t - - -
          1.38629  1.38629  1.38629  1.38629
          0.02888  4.25200  4.25200  1.46634  0.26236  1.09861  0.40547
    480   1.78548  1.28419  0.85911  2.02594    492 g - - -
          1.38629  1.38629  1.38629  1.38629
          0.02888  4.25200  4.25200  1.46634  0.26236  1.09861  0.40547
    481   1.15402  2.12782  1.27876  1.24773    493 a - - -
          1.38629  1.38629  1.38629  1.38629
          0.02888  4.25200  4.25200  1.46634  0.26236  1.09861  0.40547
    482   1.15507  1.42969  1.22021  1.89436    494 a - - -
          1.38629  1.38629  1.38629  1.38629
          0.02888  4.25200  4.25200  1.46634  0.26236  1.09861  0.40547
    483   2.33117  0.65964  2.06505  1.35105    495 c - - -
          1.38629  1.38629  1.38629  1.38629
          0.02888  4.25200  4.25200  1.46634  0.26236  1.09861  0.40547
    484   1.12866  1.39503  1.28370  1.88588    496 a - - -
          1.38629  1.38629  1.38629  1.38629
          0.02888  4.25200  4.25200  1.46634  0.26236  1.09861  0.40547
    485   0.97213  1.61737  1.44994  1.66749    497 a - - -
          1.38629  1.38629  1.38629  1.38629
          0.02888  4.25200  4.25200  1.46634  0.26236  1.09861  0.40547
    486   1.77401  1.18138  1.46307  1.23111    498 c - - -
          1.38629  1.38629  1.38629  1.38629
          0.02888  4.25200  4.25200  1.46634  0.26236  1.09861  0.40547
    487   0.93502  1.46595  1.67947  1.66025    499 a - - -
          1.38629  1.38629  1.38629  1.38629
          0.02888  4.25200  4.25200  1.46634  0.26236  1.09861  0.40547
    488   1.20402  1.79488  1.64355  1.07712    500 t - - -
          1.38629  1.38629  1.38629  1.38629
          0.02888  4.25200  4.25200  1.46634  0.26236  1.09861  0.40547
    489   1.77580  1.41416  1.06577  1.41445    501 g - - -
          1.38629  1.38629  1.38629  1.38629
          0.02888  4.25200  4.25200  1.46634  0.26236  1.09861  0.40547
    490   3.17817  3.92536  0.08907  3.73708    502 G - - -
          1.38629  1.38629  1.38629  1.38629
          0.02888  4.25200  4.25200  1.46634  0.26236  1.09861  0.40547
    491   2.67504  1.31751  2.81598  0.50510    503 t - - -
          1.38629  1.38629  1.38629  1.38629
          0.02888  4.25200  4.25200  1.46634  0.26236  1.09861  0.40547
    492   1.72081  1.19929  1.08904  1.69755    504 g - - -
          1.38629  1.38629  1.38629  1.38629
          0.02888  4.25200  4.25200  1.46634  0.26236  1.09861  0.40547
    493   1.54798  1.65161  1.37796  1.06860    505 t - - -
          1.38629  1.38629  1.38629  1.38629
          0.02888  4.25200  4.25200  1.46634  0.26236  1.09861  0.40547
    494   1.28382  1.78914  1.80269  0.93888    506 t - - -
          1.38629  1.38629  1.38629  1.38629
          0.02888  4.25200  4.25200  1.46634  0.26236  1.09861  0.40547
    495   2.10535  0.99811  1.19973  1.56855    507 c - - -
          1.38629  1.38629  1.38629  1.38629
          0.02888  4.25200  4.25200  1.46634  0.26236  1.09861  0.40547
    496   1.48474  1.90452  0.84053  1.64473    508 g - - -
          1.38629  1.38629  1.38629  1.38629
          0.02888  4.25200  4.25200  1.46634  0.26236  1.09861  0.40547
    497   1.35534  1.29597  1.27357  1.66772    509 g - - -
          1.38629  1.38629  1.38629  1.38629
          0.02888  4.25200  4.25200  1.46634  0.26236  1.09861  0.40547
    498   1.71501  1.16382  1.37562  1.36624    510 c - - -
          1.38629  1.38629  1.38629  1.38629
          0.02888  4.25200  4.25200  1.46634  0.26236  1.09861  0.40547
    499   1.39108  0.53044  2.72094  2.33268    511 c - - -
          1.38629  1.38629  1.38629  1.38629
          0.02888  4.25200  4.25200  1.46634  0.26236  1.09861  0.40547
    500   3.17817  3.92536  0.08907  3.73708    512 G - - -
          1.38629  1.38629  1.38629  1.38629
          0.02888  4.25200  4.25200  1.46634  0.26236  1.09861  0.40547
    501   1.34627  1.71216  1.09821  1.48790    513 g - - -
          1.38629  1.38629  1.38629  1.38629
          0.02888  4.25200  4.25200  1.46634  0.26236  1.09861  0.40547
    502   1.24642  0.84086  2.30706  1.70609    514 c - - -
          1.38629  1.38629  1.38629  1.38629
          0.02888  4.25200  4.25200  1.46634  0.26236  1.09861  0.40547
    503   3.34546  2.98090  3.48143  0.12415    515 t - - -
          1.38629  1.38629  1.38629  1.38629
          0.02888  4.25200  4.25200  1.46634  0.26236  1.09861  0.40547
    504   1.76829  0.78609  1.72193  1.63459    516 c - - -
          1.38629  1.38629  1.38629  1.38629
          0.02888  4.25200  4.25200  1.46634  0.26236  1.09861  0.40547
    505   0.83138  1.53113  2.18627  1.44424    517 a - - -
          1.38629  1.38629  1.38629  1.38629
          0.02888  4.25200  4.25200  1.46634  0.26236  1.09861  0.40547
    506   0.70753  2.34324  2.39680  1.13908    518 a - - -
          1.38629  1.38629  1.38629  1.38629
          0.02888  4.25200  4.25200  1.46634  0.26236  1.09861  0.40547
    507   1.80265  1.67539  0.74344  1.75777    519 g - - -
          1.38629  1.38629  1.38629  1.38629
          0.02888  4.25200  4.25200  1.46634  0.26236  1.09861  0.40547
    508   1.45268  1.44871  1.80480  1.00328    520 t - - -
          1.38629  1.38629  1.38629  1.38629
          0.02888  4.25200  4.25200  1.46634  0.26236  1.09861  0.40547
    509   2.77925  1.69243  2.92663  0.35629    521 t - - -
          1.38629  1.38629  1.38629  1.38629
          0.02888  4.25200  4.25200  1.46634  0.26236  1.09861  0.40547
    510   1.76690  1.20697  1.35279  1.30373    522 c - - -
          1.38629  1.38629  1.38629  1.38629
          0.02888  4.25200  4.25200  1.46634  0.26236  1.09861  0.40547
    511   1.11659  1.14921  1.79288  1.66474    523 a - - -
          1.38629  1.38629  1.38629  1.38629
          0.02888  4.25200  4.25200  1.46634  0.26236  1.09861  0.40547
    512   3.34546  2.98090  3.48143  0.12415    524 t - - -
          1.38629  1.38629  1.38629  1.38629
          0.02888  4.25200  4.25200  1.46634  0.26236  1.09861  0.40547
    513   2.26494  1.87729  0.48857  2.04290    525 g - - -
          1.38629  1.38629  1.38629  1.38629
          0.02888  4.25200  4.25200  1.46634  0.26236  1.09861  0.40547
    514   1.29570  0.58510  2.67281  2.30074    526 c - - -
          1.38629  1.38629  1.38629  1.38629
          0.02888  4.25200  4.25200  1.46634  0.26236  1.09861  0.40547
    515   3.17817  3.92536  0.08907  3.73708    527 G - - -
          1.38629  1.38629  1.38629  1.38629
          0.02888  4.25200  4.25200  1.46634  0.26236  1.09861  0.40547
    516   1.53263  1.25446  1.03650  1.93720    528 g - - -
          1.38629  1.38629  1.38629  1.38629
          0.02888  4.25200  4.25200  1.46634  0.26236  1.09861  0.40547
    517   1.42568  1.86736  1.48977  0.96838    529 t - - -
          1.38629  1.38629  1.38629  1.38629
          0.02888  4.25200  4.25200  1.46634  0.26236  1.09861  0.40547
    518   1.71307  1.43546  1.57298  0.98281    530 t - - -
          1.38629  1.38629  1.38629  1.38629
          0.02888  4.25200  4.25200  1.46634  0.26236  1.09861  0.40547
    519   1.77620  0.96421  1.45844  1.52860    531 c - - -
          1.38629  1.38629  1.38629  1.38629
          0.02888  4.25200  4.25200  1.46634  0.26236  1.09861  0.40547
    520   0.92328  1.34153  1.65860  1.89090    532 a - - -
          1.38629  1.38629  1.38629  1.38629
          0.02888  4.25200  4.25200  1.46634  0.26236  1.09861  0.40547
    521   3.34546  2.98090  3.48143  0.12415    533 t - - -
          1.38629  1.38629  1.38629  1.38629
          0.02888  4.25200  4.25200  1.46634  0.26236  1.09861  0.40547
    522   2.12010  0.89647  1.38063  1.51161    534 c - - -
          1.38629  1.38629  1.38629  1.38629
          0.02888  4.25200  4.25200  1.46634  0.26236  1.09861  0.40547
    523   1.68647  2.44847  2.60939  0.42339    535 t - - -
          1.38629  1.38629  1.38629  1.38629
          0.02888  4.25200  4.25200  1.46634  0.26236  1.09861  0.40547
    524   3.34546  2.98090  3.48143  0.12415    536 t - - -
          1.38629  1.38629  1.38629  1.38629
          0.02888  4.25200  4.25200  1.46634  0.26236  1.09861  0.40547
    525   3.17199  0.22773  3.35720  2.06430    537 c - - -
          1.38629  1.38629  1.38629  1.38629
          0.02888  4.25200  4.25200  1.46634  0.26236  1.09861  0.40547
    526   1.87498  1.93788  2.45150  0.48375    538 t - - -
          1.38629  1.38629  1.38629  1.38629
          0.02888  4.25200  4.25200  1.46634  0.26236  1.09861  0.40547
    527   1.54905  2.40748  2.53866  0.48040    539 t - - -
          1.38629  1.38629  1.38629  1.38629
          0.02888  4.25200  4.25200  1.46634  0.26236  1.09861  0.40547
    528   3.50427  0.11310  3.67855  2.96396    540 c - - -
          1.38629  1.38629  1.38629  1.38629
          0.02888  4.25200  4.25200  1.46634  0.26236  1.09861  0.40547
    529   1.30752  1.72750  1.44958  1.14849    541 t - - -
          1.38629  1.38629  1.38629  1.38629
          0.02888  4.25200  4.25200  1.46634  0.26236  1.09861  0.40547
    530   2.64263  1.04194  2.78177  0.66528    542 t - - -
          1.38629  1.38629  1.38629  1.38629
          0.02888  4.25200  4.25200  1.46634  0.26236  1.09861  0.40547
    531   2.07430  1.05597  1.24345  1.43501    543 c - - -
          1.38629  1.38629  1.38629  1.38629
          0.02888  4.25200  4.25200  1.46634  0.26236  1.09861  0.40547
    532   1.39584  2.15161  1.10425  1.18869    544 g - - -
          1.38629  1.38629  1.38629  1.38629
          0.02888  4.25200  4.25200  1.46634  0.26236  1.09861  0.40547
    533   2.60130  0.50620  1.47720  2.35634    545 c - - -
          1.38629  1.38629  1.38629  1.38629
          0.02888  4.25200  4.25200  1.46634  0.26236  1.09861  0.40547
    534   1.71432  1.16646  1.50694  1.24876    546 c - - -
          1.38629  1.38629  1.38629  1.38629
          0.02888  4.25200  4.25200  1.46634  0.26236  1.09861  0.40547
    535   3.34546  2.98090  3.48143  0.12415    547 t - - -
          1.38629  1.38629  1.38629  1.38629
          0.02888  4.25200  4.25200  1.46634  0.26236  1.09861  0.40547
    536   3.17817  3.92536  0.08907  3.73708    548 G - - -
          1.38629  1.38629  1.38629  1.38629
          0.02888  4.25200  4.25200  1.46634  0.26236  1.09861  0.40547
    537   3.17817  3.92536  0.08907  3.73708    549 G - - -
          1.38629  1.38629  1.38629  1.38629
          0.02888  4.25200  4.25200  1.46634  0.26236  1.09861  0.40547
    538   1.03927  1.86572  1.44140  1.36687    550 a - - -
          1.38629  1.38629  1.38629  1.38629
          0.02888  4.25200  4.25200  1.46634  0.26236  1.09861  0.40547
    539   1.85699  0.74626  1.83081  1.56333    551 c - - -
          1.38629  1.38629  1.38629  1.38629
          0.02888  4.25200  4.25200  1.46634  0.26236  1.09861  0.40547
    540   2.05480  1.11429  1.29986  1.30503    552 c - - -
          1.38629  1.38629  1.38629  1.38629
          0.02888  4.25200  4.25200  1.46634  0.26236  1.09861  0.40547
    541   1.65390  2.31999  0.73795  1.45959    553 g - - -
          1.38629  1.38629  1.38629  1.38629
          0.02888  4.25200  4.25200  1.46634  0.26236  1.09861  0.40547
    542   2.84234  0.46498  2.99727  1.33318    554 c - - -
          1.38629  1.38629  1.38629  1.38629
          0.02888  4.25200  4.25200  1.46634  0.26236  1.09861  0.40547
    543   1.82488  1.19453  1.02694  1.72701    555 g - - -
          1.38629  1.38629  1.38629  1.38629
          0.02888  4.25200  4.25200  1.46634  0.26236  1.09861  0.40547
    544   2.17082  2.60590  2.88940  0.27909    556 t - - -
          1.38629  1.38629  1.38629  1.38629
          0.02888  4.25200  4.25200  1.46634  0.26236  1.09861  0.40547
    545   1.66490  2.44182  2.59785  0.43178    557 t - - -
          1.38629  1.38629  1.38629  1.38629
          0.02888  4.25200  4.25200  1.46634  0.26236  1.09861  0.40547
    546   2.76960  0.55774  2.91858  1.16861    558 c - - -
          1.38629  1.38629  1.38629  1.38629
          0.02888  4.25200  4.25200  1.46634  0.26236  1.09861  0.40547
    547   2.29227  0.23796  3.22211  2.64709    559 c - - -
          1.38629  1.38629  1.38629  1.38629
          0.02888  4.25200  4.25200  1.46634  0.26236  1.09861  0.40547
    548   3.50427  0.11310  3.67855  2.96396    560 c - - -
          1.38629  1.38629  1.38629  1.38629
          0.02888  4.25200  4.25200  1.46634  0.26236  1.09861  0.40547
    549   1.42659  1.14782  1.53001  1.48715    561 c - - -
          1.38629  1.38629  1.38629  1.38629
          0.02888  4.25200  4.25200  1.46634  0.26236  1.09861  0.40547
    550   0.89633  2.20842  1.21681  1.68260    562 a - - -
          1.38629  1.38629  1.38629  1.38629
          0.02888  4.25200  4.25200  1.46634  0.26236  1.09861  0.40547
    551   3.34546  2.98090  3.48143  0.12415    563 t - - -
          1.38629  1.38629  1.38629  1.38629
          0.02888  4.25200  4.25200  1.46634  0.26236  1.09861  0.40547
    552   2.34832  0.58454  1.68277  1.82482    564 c - - -
          1.38629  1.38629  1.38629  1.38629
          0.02888  4.25200  4.25200  1.46634  0.26236  1.09861  0.40547
    553   1.15551  1.37274  1.47230  1.59805    565 a - - -
          1.38629  1.38629  1.38629  1.38629
          0.02888  4.25200  4.25200  1.46634  0.26236  1.09861  0.40547
    554   2.89692  2.00780  3.05115  0.27021    566 t - - -
          1.38629  1.38629  1.38629  1.38629
          0.02888  4.25200  4.25200  1.46634  0.26236  1.09861  0.40547
    555   1.70594  1.03386  1.33201  1.61536    567 c - - -
          1.38629  1.38629  1.38629  1.38629
          0.02888  4.25200  4.25200  1.46634  0.26236  1.09861  0.40547
    556   3.34546  2.98090  3.48143  0.12415    568 t - - -
          1.38629  1.38629  1.38629  1.38629
          0.02888  4.25200  4.25200  1.46634  0.26236  1.09861  0.40547
    557   3.17817  3.92536  0.08907  3.73708    569 G - - -
          1.38629  1.38629  1.38629  1.38629
          0.02888  4.25200  4.25200  1.46634  0.26236  1.09861  0.40547
    558   3.17817  3.92536  0.08907  3.73708    570 G - - -
          1.38629  1.38629  1.38629  1.38629
          0.02888  4.25200  4.25200  1.46634  0.26236  1.09861  0.40547
    559   1.43349  1.54573  1.11670  1.50955    571 g - - -
          1.38629  1.38629  1.38629  1.38629
          0.02888  4.25200  4.25200  1.46634  0.26236  1.09861  0.40547
    560   2.29494  1.72891  2.04968  0.52260    572 t - - -
          1.38629  1.38629  1.38629  1.38629
          0.02888  4.25200  4.25200  1.46634  0.26236  1.09861  0.40547
    561   1.83628  1.45486  0.86599  1.67919    573 g - - -
          1.38629  1.38629  1.38629  1.38629
          0.02888  4.25200  4.25200  1.46634  0.26236  1.09861  0.40547
    562   1.83531  0.81424  1.91366  1.38661    574 c - - -
          1.38629  1.38629  1.38629  1.38629
          0.02888  4.25200  4.25200  1.46634  0.26236  1.09861  0.40547
    563   3.34546  2.98090  3.48143  0.12415    575 t - - -
          1.38629  1.38629  1.38629  1.38629
          0.02888  4.25200  4.25200  1.46634  0.26236  1.09861  0.40547
    564   1.56542  1.30515  1.20348  1.51540    576 g - - -
          1.38629  1.38629  1.38629  1.38629
          0.02888  4.25200  4.25200  1.46634  0.26236  1.09861  0.40547
    565   2.56083  2.51439  1.89165  0.36958    577 t - - -
          1.38629  1.38629  1.38629  1.38629
          0.02888  4.25200  4.25200  1.46634  0.26236  1.09861  0.40547
    566   3.50427  0.11310  3.67855  2.96396    578 c - - -
          1.38629  1.38629  1.38629  1.38629
          0.02888  4.25200  4.25200  1.46634  0.26236  1.09861  0.40547
    567   1.36461  1.20406  1.67009  1.36134    579 c - - -
          1.38629  1.38629  1.38629  1.38629
          0.02888  4.25200  4.25200  1.46634  0.26236  1.09861  0.40547
    568   1.59470  1.15616  2.22102  0.98393    580 t - - -
          1.38629  1.38629  1.38629  1.38629
          0.02888  4.25200  4.25200  1.46634  0.26236  1.09861  0.40547
    569   2.73859  0.39162  1.75389  2.45019    581 c - - -
          1.38629  1.38629  1.38629  1.38629
          0.02888  4.25200  4.25200  1.46634  0.26236  1.09861  0.40547
    570   1.84772  0.80273  1.61655  1.63109    582 c - - -
          1.38629  1.38629  1.38629  1.38629
          0.02888  4.25200  4.25200  1.46634  0.26236  1.09861  0.40547
    571   0.77552  1.40827  1.88484  1.94408    583 a - - -
          1.38629  1.38629  1.38629  1.38629
          0.02888  4.25200  4.25200  1.46634  0.26236  1.09861  0.40547
    572   1.38175  0.53549  2.71608  2.32947    584 c - - -
          1.38629  1.38629  1.38629  1.38629
          0.02888  4.25200  4.25200  1.46634  0.26236  1.09861  0.40547
    573   1.56557  1.23645  1.31219  1.46366    585 c - - -
          1.38629  1.38629  1.38629  1.38629
          0.02888  4.25200  4.25200  1.46634  0.26236  1.09861  0.40547
    574   3.17817  3.92536  0.08907  3.73708    586 G - - -
          1.38629  1.38629  1.38629  1.38629
          0.02888  4.25200  4.25200  1.46634  0.26236  1.09861  0.40547
    575   2.55244  2.25701  0.27814  2.80915    587 g - - -
          1.38629  1.38629  1.38629  1.38629
          0.02888  4.25200  4.25200  1.46634  0.26236  1.09861  0.40547
    576   1.60178  0.82554  1.52953  1.93915    588 c - - -
          1.38629  1.38629  1.38629  1.38629
          0.02888  4.25200  4.25200  1.46634  0.26236  1.09861  0.40547
    577   1.10582  1.39189  1.45452  1.67694    589 a - - -
          1.38629  1.38629  1.38629  1.38629
          0.02888  4.25200  4.25200  1.46634  0.26236  1.09861  0.40547
    578   2.64882  0.89965  2.78855  0.77426    590 t - - -
          1.38629  1.38629  1.38629  1.38629
          0.02888  4.25200  4.25200  1.46634  0.26236  1.09861  0.40547
    579   1.72105  1.06718  1.21505  1.71230    591 c - - -
          1.38629  1.38629  1.38629  1.38629
          0.02888  4.25200  4.25200  1.46634  0.26236  1.09861  0.40547
    580   3.34546  2.98090  3.48143  0.12415    592 t - - -
          1.38629  1.38629  1.38629  1.38629
          0.02888  4.25200  4.25200  1.46634  0.26236  1.09861  0.40547
    581   3.17817  3.92536  0.08907  3.73708    593 G - - -
          1.38629  1.38629  1.38629  1.38629
          0.02888  4.25200  4.25200  1.46634  0.26236  1.09861  0.40547
    582   2.86951  0.43664  3.02676  1.39192    594 c - - -
          1.38629  1.38629  1.38629  1.38629
          0.02888  4.25200  4.25200  1.46634  0.26236  1.09861  0.40547
    583   1.62766  1.68827  1.02805  1.34298    595 g - - -
          1.38629  1.38629  1.38629  1.38629
          0.02888  4.25200  4.25200  1.46634  0.26236  1.09861  0.40547
    584   2.84475  1.87405  2.99608  0.30331    596 t - - -
          1.38629  1.38629  1.38629  1.38629
          0.02888  4.25200  4.25200  1.46634  0.26236  1.09861  0.40547
    585   1.83413  1.62909  0.63406  2.17415    597 g - - -
          1.38629  1.38629  1.38629  1.38629
          0.02888  4.25200  4.25200  1.46634  0.26236  1.09861  0.40547
    586   0.97639  1.67461  1.43277  1.62303    598 a - - -
          1.38629  1.38629  1.38629  1.38629
          0.02888  4.25200  4.25200  1.46634  0.26236  1.09861  0.40547
    587   3.34546  2.98090  3.48143  0.12415    599 t - - -
          1.38629  1.38629  1.38629  1.38629
          0.02888  4.25200  4.25200  1.46634  0.26236  1.09861  0.40547
    588   2.35500  0.57796  1.69717  1.82721    600 c - - -
          1.38629  1.38629  1.38629  1.38629
          0.02888  4.25200  4.25200  1.46634  0.26236  1.09861  0.40547
    589   1.15194  1.90051  1.17811  1.48446    601 a - - -
          1.38629  1.38629  1.38629  1.38629
          0.02888  4.25200  4.25200  1.46634  0.26236  1.09861  0.40547
    590   1.10178  1.69217  1.07761  1.94356    602 g - - -
          1.38629  1.38629  1.38629  1.38629
          0.02888  4.25200  4.25200  1.46634  0.26236  1.09861  0.40547
    591   2.55185  0.44366  2.17719  1.78966    603 c - - -
          1.38629  1.38629  1.38629  1.38629
          0.02888  4.25200  4.25200  1.46634  0.26236  1.09861  0.40547
    592   3.17817  3.92536  0.08907  3.73708    604 G - - -
          1.38629  1.38629  1.38629  1.38629
          0.02888  4.25200  4.25200  1.46634  0.26236  1.09861  0.40547
    593   0.07078  3.91395  3.66904  3.77785    605 A - - -
          1.38629  1.38629  1.38629  1.38629
          0.02888  4.25200  4.25200  1.46634  0.26236  1.09861  0.40547
    594   1.38079  2.16867  0.64005  2.23472    606 g - - -
          1.38629  1.38629  1.38629  1.38629
          0.02888  4.25200  4.25200  1.46634  0.26236  1.09861  0.40547
    595   1.09847  1.93745  0.93968  2.02649    607 g - - -
          1.38629  1.38629  1.38629  1.38629
          0.02888  4.25200  4.25200  1.46634  0.26236  1.09861  0.40547
    596   0.07078  3.91395  3.66904  3.77785    608 A - - -
          1.38629  1.38629  1.38629  1.38629
          0.02888  4.25200  4.25200  1.46634  0.26236  1.09861  0.40547
    597   1.95996  0.48229  2.64155  1.76892    609 c - - -
          1.38629  1.38629  1.38629  1.38629
          0.02888  4.25200  4.25200  1.46634  0.26236  1.09861  0.40547
    598   1.40630  2.51159  0.61879  2.00085    610 g - - -
          1.38629  1.38629  1.38629  1.38629
          0.02888  4.25200  4.25200  1.46634  0.26236  1.09861  0.40547
    599   1.79301  1.36490  1.90561  0.84536    611 t - - -
          1.38629  1.38629  1.38629  1.38629
          0.02888  4.25200  4.25200  1.46634  0.26236  1.09861  0.40547
    600   1.88215  0.75447  1.93584  1.45598    612 c - - -
          1.38629  1.38629  1.38629  1.38629
          0.02888  4.25200  4.25200  1.46634  0.26236  1.09861  0.40547
    601   0.54062  2.31322  1.85304  1.82071    613 a - - -
          1.38629  1.38629  1.38629  1.38629
          0.02888  4.25200  4.25200  1.46634  0.26236  1.09861  0.40547
    602   2.04576  1.43800  1.01471  1.30634    614 g - - -
          1.38629  1.38629  1.38629  1.38629
          0.02888  4.25200  4.25200  1.46634  0.26236  1.09861  0.40547
    603   1.81549  0.96984  1.67698  1.30504    615 c - - -
          1.38629  1.38629  1.38629  1.38629
          0.02888  4.25200  4.25200  1.46634  0.26236  1.09861  0.40547
    604   1.61644  1.67340  0.93546  1.50787    616 g - - -
          1.38629  1.38629  1.38629  1.38629
          0.02888  4.25200  4.25200  1.46634  0.26236  1.09861  0.40547
    605   2.27718  0.76389  2.04149  1.19819    617 c - - -
          1.38629  1.38629  1.38629  1.38629
          0.02888  4.25200  4.25200  1.46634  0.26236  1.09861  0.40547
    606   1.34273  1.31151  1.84098  1.16863    618 t - - -
          1.38629  1.38629  1.38629  1.38629
          0.02888  4.25200  4.25200  1.46634  0.26236  1.09861  0.40547
    607   1.58756  1.33499  1.32900  1.31799    619 t - - -
          1.38629  1.38629  1.38629  1.38629
          0.02888  4.25200  4.25200  1.46634  0.26236  1.09861  0.40547
    608   3.34546  2.98090  3.48143  0.12415    620 t - - -
          1.38629  1.38629  1.38629  1.38629
          0.02888  4.25200  4.25200  1.46634  0.26236  1.09861  0.40547
    609   1.80920  1.37090  0.90169  1.73470    621 g - - -
          1.38629  1.38629  1.38629  1.38629
          0.02888  4.25200  4.25200  1.46634  0.26236  1.09861  0.40547
    610   2.07039  1.54365  0.87920  1.40590    622 g - - -
          1.38629  1.38629  1.38629  1.38629
          0.02888  4.25200  4.25200  1.46634  0.26236  1.09861  0.40547
    611   2.06769  1.05748  1.46717  1.21869    623 c - - -
          1.38629  1.38629  1.38629  1.38629
          0.02888  4.25200  4.25200  1.46634  0.26236  1.09861  0.40547
    612   1.83097  1.46181  0.86395  1.67970    624 g - - -
          1.38629  1.38629  1.38629  1.38629
          0.02888  4.25200  4.25200  1.46634  0.26236  1.09861  0.40547
    613   2.84475  1.87405  2.99608  0.30331    625 t - - -
          1.38629  1.38629  1.38629  1.38629
          0.02888  4.25200  4.25200  1.46634  0.26236  1.09861  0.40547
    614   0.28313  2.76023  2.86401  2.06939    626 a - - -
          1.38629  1.38629  1.38629  1.38629
          0.02888  4.25200  4.25200  1.46634  0.26236  1.09861  0.40547
    615   2.64355  0.96607  2.78285  0.72061    627 t - - -
          1.38629  1.38629  1.38629  1.38629
          0.02888  4.25200  4.25200  1.46634  0.26236  1.09861  0.40547
    616   1.88761  0.65799  1.95472  1.66563    628 c - - -
          1.38629  1.38629  1.38629  1.38629
          0.02888  4.25200  4.25200  1.46634  0.26236  1.09861  0.40547
    617   3.34546  2.98090  3.48143  0.12415    629 t - - -
          1.38629  1.38629  1.38629  1.38629
          0.02888  4.25200  4.25200  1.46634  0.26236  1.09861  0.40547
    618   2.15164  1.11082  0.95550  1.77315    630 g - - -
          1.38629  1.38629  1.38629  1.38629
          0.02888  4.25200  4.25200  1.46634  0.26236  1.09861  0.40547
    619   1.19502  1.55103  1.39232  1.44065    631 a - - -
          1.38629  1.38629  1.38629  1.38629
          0.02888  4.25200  4.25200  1.46634  0.26236  1.09861  0.40547
    620   2.64236  2.56366  2.04332  0.32547    632 t - - -
          1.38629  1.38629  1.38629  1.38629
          0.02888  4.25200  4.25200  1.46634  0.26236  1.09861  0.40547
    621   1.72720  1.03748  1.69276  1.25927    633 c - - -
          1.38629  1.38629  1.38629  1.38629
          0.02888  4.25200  4.25200  1.46634  0.26236  1.09861  0.40547
    622   2.21084  2.10937  0.53975  1.68101    634 g - - -
          1.38629  1.38629  1.38629  1.38629
          0.02888  4.25200  4.25200  1.46634  0.26236  1.09861  0.40547
    623   2.34853  0.58296  1.69596  1.81508    635 c - - -
          1.38629  1.38629  1.38629  1.38629
          0.02888  4.25200  4.25200  1.46634  0.26236  1.09861  0.40547
    624   1.83179  0.90006  1.38217  1.70213    636 c - - -
          1.38629  1.38629  1.38629  1.38629
          0.02888  4.25200  4.25200  1.46634  0.26236  1.09861  0.40547
    625   3.17817  3.92536  0.08907  3.73708    637 G - - -
          1.38629  1.38629  1.38629  1.38629
          0.02888  4.25200  4.25200  1.46634  0.26236  1.09861  0.40547
    626   0.07078  3.91395  3.66904  3.77785    638 A - - -
          1.38629  1.38629  1.38629  1.38629
          0.02888  4.25200  4.25200  1.46634  0.26236  1.09861  0.40547
    627   2.78100  0.54109  2.93089  1.19548    639 c - - -
          1.38629  1.38629  1.38629  1.38629
          0.02888  4.25200  4.25200  1.46634  0.26236  1.09861  0.40547
    628   1.47996  1.86420  0.69526  2.13382    640 g - - -
          1.38629  1.38629  1.38629  1.38629
          0.02888  4.25200  4.25200  1.46634  0.26236  1.09861  0.40547
    629   2.23505  0.88165  2.01394  1.06290    641 c - - -
          1.38629  1.38629  1.38629  1.38629
          0.02888  4.25200  4.25200  1.46634  0.26236  1.09861  0.40547
    630   2.07301  1.57195  0.86490  1.40463    642 g - - -
          1.38629  1.38629  1.38629  1.38629
          0.02888  4.25200  4.25200  1.46634  0.26236  1.09861  0.40547
    631   1.62421  1.07097  1.47787  1.46044    643 c - - -
          1.38629  1.38629  1.38629  1.38629
          0.02888  4.25200  4.25200  1.46634  0.26236  1.09861  0.40547
    632   2.90317  2.02335  3.05771  0.26665    644 t - - -
          1.38629  1.38629  1.38629  1.38629
          0.02888  4.25200  4.25200  1.46634  0.26236  1.09861  0.40547
    633   2.25033  0.68245  1.57842  1.69850    645 c - - -
          1.38629  1.38629  1.38629  1.38629
          0.02888  4.25200  4.25200  1.46634  0.26236  1.09861  0.40547
    634   2.63420  2.55876  2.02838  0.32951    646 t - - -
          1.38629  1.38629  1.38629  1.38629
          0.02888  4.25200  4.25200  1.46634  0.26236  1.09861  0.40547
    635   2.55244  2.25701  0.27814  2.80915    647 g - - -
          1.38629  1.38629  1.38629  1.38629
          0.02888  4.25200  4.25200  1.46634  0.26236  1.09861  0.40547
    636   3.50427  0.11310  3.67855  2.96396    648 c - - -
          1.38629  1.38629  1.38629  1.38629
          0.02888  4.25200  4.25200  1.46634  0.26236  1.09861  0.40547
    637   0.07078  3.91395  3.66904  3.77785    649 A - - -
          1.38629  1.38629  1.38629  1.38629
          0.02888  4.25200  4.25200  1.46634  0.26236  1.09861  0.40547
    638   0.07078  3.91395  3.66904  3.77785    650 A - - -
          1.38629  1.38629  1.38629  1.38629
          0.02888  4.25200  4.25200  1.46634  0.26236  1.09861  0.40547
    639   2.06533  3.35297  0.23016  3.12725    651 g - - -
          1.38629  1.38629  1.38629  1.38629
          0.02888  4.25200  4.25200  1.46634  0.26236  1.09861  0.40547
    640   0.07078  3.91395  3.66904  3.77785    652 A - - -
          1.38629  1.38629  1.38629  1.38629
          0.02888  4.25200  4.25200  1.46634  0.26236  1.09861  0.40547
    641   0.07078  3.91395  3.66904  3.77785    653 A - - -
          1.38629  1.38629  1.38629  1.38629
          0.02888  4.25200  4.25200  1.46634  0.26236  1.09861  0.40547
    642   2.97743  0.34463  3.14435  1.62204    654 c - - -
          1.38629  1.38629  1.38629  1.38629
          0.02888  4.25200  4.25200  1.46634  0.26236  1.09861  0.40547
    643   0.96542  1.65124  1.59985  1.48970    655 a - - -
          1.38629  1.38629  1.38629  1.38629
          0.02888  4.25200  4.25200  1.46634  0.26236  1.09861  0.40547
    644   2.10871  1.53753  1.68535  0.73749    656 t - - -
          1.38629  1.38629  1.38629  1.38629
          0.02888  4.25200  4.25200  1.46634  0.26236  1.09861  0.40547
    645   1.91673  0.78930  1.32668  2.01447    657 c - - -
          1.38629  1.38629  1.38629  1.38629
          0.02888  4.25200  4.25200  1.46634  0.26236  1.09861  0.40547
    646   2.20819  2.61805  2.91142  0.27082    658 t - - -
          1.38629  1.38629  1.38629  1.38629
          0.02888  4.25200  4.25200  1.46634  0.26236  1.09861  0.40547
    647   0.47248  2.47988  2.55733  1.53580    659 a - - -
          1.38629  1.38629  1.38629  1.38629
          0.02888  4.25200  4.25200  1.46634  0.26236  1.09861  0.40547
    648   3.03915  0.30230  3.21186  1.75606    660 c - - -
          1.38629  1.38629  1.38629  1.38629
          0.02888  4.25200  4.25200  1.46634  0.26236  1.09861  0.40547
    649   3.17817  3.92536  0.08907  3.73708    661 G - - -
          1.38629  1.38629  1.38629  1.38629
          0.02888  4.25200  4.25200  1.46634  0.26236  1.09861  0.40547
    650   3.17817  3.92536  0.08907  3.73708    662 G - - -
          1.38629  1.38629  1.38629  1.38629
          0.02888  4.25200  4.25200  1.46634  0.26236  1.09861  0.40547
    651   1.79541  0.98489  1.66702  1.30323    663 c - - -
          1.38629  1.38629  1.38629  1.38629
          0.02888  4.25200  4.25200  1.46634  0.26236  1.09861  0.40547
    652   1.00132  1.65862  1.42539  1.60052    664 a - - -
          1.38629  1.38629  1.38629  1.38629
          0.02888  4.25200  4.25200  1.46634  0.26236  1.09861  0.40547
    653   3.34546  2.98090  3.48143  0.12415    665 t - - -
          1.38629  1.38629  1.38629  1.38629
          0.02888  4.25200  4.25200  1.46634  0.26236  1.09861  0.40547
    654   2.40625  0.53309  1.79439  1.85258    666 c - - -
          1.38629  1.38629  1.38629  1.38629
          0.02888  4.25200  4.25200  1.46634  0.26236  1.09861  0.40547
    655   0.71838  1.51365  1.88890  1.95820    667 a - - -
          1.38629  1.38629  1.38629  1.38629
          0.02888  4.25200  4.25200  1.46634  0.26236  1.09861  0.40547
    656   2.79634  1.74182  2.94477  0.34087    668 t - - -
          1.38629  1.38629  1.38629  1.38629
          0.02888  4.25200  4.25200  1.46634  0.26236  1.09861  0.40547
    657   2.62638  0.48126  1.53022  2.37335    669 c - - -
          1.38629  1.38629  1.38629  1.38629
          0.02888  4.25200  4.25200  1.46634  0.26236  1.09861  0.40547
    658   1.02153  1.21009  2.18487  1.47274    670 a - - -
          1.38629  1.38629  1.38629  1.38629
          0.02888  4.25200  4.25200  1.46634  0.26236  1.09861  0.40547
    659   1.14334  2.10919  1.57583  1.04107    671 t - - -
          1.38629  1.38629  1.38629  1.38629
          0.02888  4.25200  4.25200  1.46634  0.26236  1.09861  0.40547
    660   2.15774  1.21723  0.85983  1.80102    672 g - - -
          1.38629  1.38629  1.38629  1.38629
          0.02888  4.25200  4.25200  1.46634  0.26236  1.09861  0.40547
    661   1.73138  2.15092  1.29067  0.84049    673 t - - -
          1.38629  1.38629  1.38629  1.38629
          0.02888  4.25200  4.25200  1.46634  0.26236  1.09861  0.40547
    662   1.57286  1.22142  1.03810  1.94066    674 g - - -
          1.38629  1.38629  1.38629  1.38629
          0.02888  4.25200  4.25200  1.46634  0.26236  1.09861  0.40547
    663   1.90257  1.32558  0.77393  2.08771    675 g - - -
          1.38629  1.38629  1.38629  1.38629
          0.02888  4.25200  4.25200  1.46634  0.26236  1.09861  0.40547
    664   0.82984  2.14071  1.61248  1.39870    676 a - - -
          1.38629  1.38629  1.38629  1.38629
          0.02888  4.25200  4.25200  1.46634  0.26236  1.09861  0.40547
    665   0.82784  1.39393  1.78492  1.91666    677 a - - -
          1.38629  1.38629  1.38629  1.38629
          0.02888  4.25200  4.25200  1.46634  0.26236  1.09861  0.40547
    666   2.09784  0.93895  1.46791  1.36323    678 c - - -
          1.38629  1.38629  1.38629  1.38629
          0.02888  4.25200  4.25200  1.46634  0.26236  1.09861  0.40547
    667   0.07078  3.91395  3.66904  3.77785    679 A - - -
          1.38629  1.38629  1.38629  1.38629
          0.02888  4.25200  4.25200  1.46634  0.26236  1.09861  0.40547
    668   3.50427  0.11310  3.67855  2.96396    680 c - - -
          1.38629  1.38629  1.38629  1.38629
          0.02888  4.25200  4.25200  1.46634  0.26236  1.09861  0.40547
    669   1.46364  1.99196  0.82707  1.63551    681 g - - -
          1.38629  1.38629  1.38629  1.38629
          0.02888  4.25200  4.25200  1.46634  0.26236  1.09861  0.40547
    670   1.08895  1.30115  1.43542  1.87604    682 a - - -
          1.38629  1.38629  1.38629  1.38629
          0.02888  4.25200  4.25200  1.46634  0.26236  1.09861  0.40547
    671   2.65895  0.83275  2.79946  0.83406    683 c - - -
          1.38629  1.38629  1.38629  1.38629
          0.02888  4.25200  4.25200  1.46634  0.26236  1.09861  0.40547
    672   1.78549  1.19006  1.10295  1.62867    684 g - - -
          1.38629  1.38629  1.38629  1.38629
          0.02888  4.25200  4.25200  1.46634  0.26236  1.09861  0.40547
    673   3.34546  2.98090  3.48143  0.12415    685 t - - -
          1.38629  1.38629  1.38629  1.38629
          0.02888  4.25200  4.25200  1.46634  0.26236  1.09861  0.40547
    674   2.34380  2.55483  0.57887  1.32501    686 g - - -
          1.38629  1.38629  1.38629  1.38629
          0.02888  4.25200  4.25200  1.46634  0.26236  1.09861  0.40547
    675   2.42475  1.37205  0.56841  2.39158    687 g - - -
          1.38629  1.38629  1.38629  1.38629
          0.02888  4.25200  4.25200  1.46634  0.26236  1.09861  0.40547
    676   1.61513  1.36885  0.89097  1.99160    688 g - - -
          1.38629  1.38629  1.38629  1.38629
          0.02888  4.25200  4.25200  1.46634  0.26236  1.09861  0.40547
    677   2.06897  2.83685  0.35393  2.17904    689 g - - -
          1.38629  1.38629  1.38629  1.38629
          0.02888  4.25200  4.25200  1.46634  0.26236  1.09861  0.40547
    678   1.67298  1.34873  0.87217  2.00471    690 g - - -
          1.38629  1.38629  1.38629  1.38629
          0.02888  4.25200  4.25200  1.46634  0.26236  1.09861  0.40547
    679   2.07532  1.22079  1.02667  1.50829    691 g - - -
          1.38629  1.38629  1.38629  1.38629
          0.02888  4.25200  4.25200  1.46634  0.26236  1.09861  0.40547
    680   1.65990  2.44028  2.59519  0.43375    692 t - - -
          1.38629  1.38629  1.38629  1.38629
          0.02888  4.25200  4.25200  1.46634  0.26236  1.09861  0.40547
    681   2.05692  1.42564  0.96486  1.38325    693 g - - -
          1.38629  1.38629  1.38629  1.38629
          0.02888  4.25200  4.25200  1.46634  0.26236  1.09861  0.40547
    682   3.14160  0.24313  3.32404  1.99063    694 c - - -
          1.38629  1.38629  1.38629  1.38629
          0.02888  4.25200  4.25200  1.46634  0.26236  1.09861  0.40547
    683   3.34546  2.98090  3.48143  0.12415    695 t - - -
          1.38629  1.38629  1.38629  1.38629
          0.02888  4.25200  4.25200  1.46634  0.26236  1.09861  0.40547
    684   1.71566  1.22225  1.09880  1.64862    696 g - - -
          1.38629  1.38629  1.38629  1.38629
          0.02888  4.25200  4.25200  1.46634  0.26236  1.09861  0.40547
    685   1.18256  2.87759  0.57037  2.63223    697 g - - -
          1.38629  1.38629  1.38629  1.38629
          0.02888  4.25200  4.25200  1.46634  0.26236  1.09861  0.40547
    686   0.41951  2.84340  1.55680  2.60921    698 a - - -
          1.38629  1.38629  1.38629  1.38629
          0.02888  4.25200  4.25200  1.46634  0.26236  1.09861  0.40547
    687   2.39282  0.54718  1.73450  1.87365    699 c - - -
          1.38629  1.38629  1.38629  1.38629
          0.02888  4.25200  4.25200  1.46634  0.26236  1.09861  0.40547
    688   3.17817  3.92536  0.08907  3.73708    700 G - - -
          1.38629  1.38629  1.38629  1.38629
          0.02888  4.25200  4.25200  1.46634  0.26236  1.09861  0.40547
    689   2.10309  3.37192  0.22234  3.14754    701 g - - -
          1.38629  1.38629  1.38629  1.38629
          0.02888  4.25200  4.25200  1.46634  0.26236  1.09861  0.40547
    690   1.22552  1.06375  1.56351  1.88496    702 c - - -
          1.38629  1.38629  1.38629  1.38629
          0.02888  4.25200  4.25200  1.46634  0.26236  1.09861  0.40547
    691   0.69389  1.84549  1.60135  1.96044    703 a - - -
          1.38629  1.38629  1.38629  1.38629
          0.02888  4.25200  4.25200  1.46634  0.26236  1.09861  0.40547
    692   0.84320  1.66520  1.46086  1.90732    704 a - - -
          1.38629  1.38629  1.38629  1.38629
          0.02888  4.25200  4.25200  1.46634  0.26236  1.09861  0.40547
    693   1.58227  1.59824  0.90815  1.66617    705 g - - -
          1.85618  1.85618  0.76315  1.50838
          0.15353  2.05505  4.25200  1.12916  0.39054  1.09861  0.40547
    694   3.34546  2.98090  3.48143  0.12415    709 t - - -
          1.38629  1.38629  1.38629  1.38629
          0.02888  4.25200  4.25200  1.46634  0.26236  1.09861  0.40547
    695   3.17817  3.92536  0.08907  3.73708    710 G - - -
          1.38629  1.38629  1.38629  1.38629
          0.02888  4.25200  4.25200  1.46634  0.26236  1.09861  0.40547
    696   3.17817  3.92536  0.08907  3.73708    711 G - - -
          1.38629  1.38629  1.38629  1.38629
          0.01455  4.23766        *  1.46634  0.26236  0.00000        *
//
